# Supplementary material for: Protection Genes in Nucleus Accumbens Shell Affect Vulnerability to Nicotine Self-Administration across Isogenic Strains of Adolescent Rat
Source: PLoS One. 2014 Jan 22;9(1):e86214. doi: 10.1371/journal.pone.0086214 (PMC3899218; doi:10.1371/journal.pone.0086214)
Supplement: Table S2 — Genes differ by strain. (XLS) [file pone.0086214.s002.xls]

## Sheet: Table_S2
Table S2. Genes differ by strain.
gene	p value	q vale
Akr1b10	0.000108472	0.0814445
Angpt1	7.31653e-05	0.0633864
Calr3	5.36638e-08	0.000280647
Cbs	4.26317e-05	0.0400116
Cym	8.51621e-05	0.0685099
Fgf4	7.47563e-08	0.000280647
Perp	1.53035e-07	0.000376298
Reep5	9.86924e-06	0.0185254
RGD1304731	1.76257e-05	0.0275692
RGD1310641	1.67058e-07	0.000376298
Sec11a	0.000115798	0.0815109
Sncg	1.9583e-05	0.0275692
Spata21	4.6158e-10	5.19855e-06
St5	4.05901e-05	0.0400116
Tekt3	3.23641e-05	0.0379042
Trim35	3.36552e-05	0.0379042
p values were obtained by ANOVA. FDR < 10%
