# Supplementary material for: Protection Genes in Nucleus Accumbens Shell Affect Vulnerability to Nicotine Self-Administration across Isogenic Strains of Adolescent Rat
Source: PLoS One. 2014 Jan 22;9(1):e86214. doi: 10.1371/journal.pone.0086214 (PMC3899218; doi:10.1371/journal.pone.0086214)
Supplement: Table S3 — Modules that correlated with nicotine intake and their genes. (XLS) [file pone.0086214.s003.xls]

## Sheet: Table_S3
Table S3. Modules that correlated with nicotine intake and their genes
Module Name	Gene Symb	Membership	Connectivity	Gene & Nicotine Cor	Gene & Nicotine Cor p val	Module & Nicotine Cor	Module & Nicotine Cor p val	RNAseq data (RPKM, log2)
								B	D	F	FL	FS	L	S	SL	W	WL
lavenderblush1	Ptpn13	0.746468	0.447301	-0.551515	0.0984012	-0.915152	0.000204472	10.3933	10.6108	10.0311	9.7006	9.43806	9.78392	9.49004	10.1565	9.85466	9.9831
lavenderblush1	Il17rc	0.670693	1	-0.684848	0.0288828	-0.915152	0.000204472	6.71718	6.72151	5.19003	5.14512	6.46815	1.70079	2.35397	5.50834	3.70805	7.05853
lavenderblush1	Polr3k	0.666466	0.418284	-0.684848	0.0288828	-0.915152	0.000204472	16.2516	16.7587	16.323	15.7822	16.2468	15.9429	15.5922	15.9662	16.6836	16.4968
lavenderblush1	Slc6a12	0.580434	0.361053	-0.515152	0.127553	-0.915152	0.000204472	9.50555	10.7019	10.7681	11.9753	10.6156	8.40245	7.95026	8.55711	10.2072	9.67018
lavenderblush1	Xab2	0.57252	0.385639	-0.430303	0.214492	-0.915152	0.000204472	12.585	12.5623	12.4988	11.7188	12.9181	12.0799	12.3256	12.9167	12.6166	12.5174
lavenderblush1	Caskin2	0.539294	0.797035	-0.539394	0.107593	-0.915152	0.000204472	8.13526	8.06513	8.33332	7.02599	4.93651	7.25383	6.77911	8.12698	7.96855	8.55691
lavenderblush1	Aldh3a1	0.499211	0.492261	-0.430303	0.214492	-0.915152	0.000204472	7.49136	6.03567	3.69735	0.105626	6.90993	1.83514	4.75198	7.37742	4.05016	3.19507
lavenderblush1	Nqo2	0.687665	0.277838	-0.381818	0.276255	-0.915152	0.000204472	14.1991	15.5643	15.3122	13.6934	13.9649	10.5	15.1521	14.55	16.6969	16.3655
lavenderblush1	Lect1	0.625013	0.742179	-0.418182	0.229113	-0.915152	0.000204472	6.29415	6.61098	6.26718	6.50329	6.6047	3.52165	0.701959	6.50235	5.74197	7.6609
lavenderblush1	Pm20d1	0.604086	0.207823	-0.115152	0.75142	-0.915152	0.000204472	4.70514	4.56537	6.03314	3.18566	4.75465	3.06486	6.16827	6.14778	4.81559	6.82438
lavenderblush1	Pik3ap1	0.539586	0.238774	0.284848	0.425038	-0.915152	0.000204472	7.02048	7.29085	7.06995	7.70341	7.36332	5.7382	7.69146	7.45309	7.29718	6.12603
lavenderblush1	Cyp4b1	0.473675	0.0805511	-0.478788	0.161523	-0.915152	0.000204472	6.02071	7.05043	5.52112	2.94521	5.64285	3.69067	5.02881	6.85835	6.37822	4.62308
lavenderblush1	Zfp213	0.43834	0.45618	-0.224242	0.533401	-0.915152	0.000204472	8.00643	6.22358	7.78811	5.19895	7.77792	7.86167	6.48696	7.78034	7.88045	8.5816
lavenderblush1	Mterfd3	0.427843	0.30539	-0.624242	0.0537178	-0.915152	0.000204472	10.6346	9.97021	10.7812	10.4742	11.5211	9.11495	9.4192	10.1013	10.728	10.0838
lavenderblush1	Acy3	0.409308	0.37392	-0.793939	0.00609992	-0.915152	0.000204472	11.7778	11.6905	11.9319	11.2226	12.5679	11.1605	11.0696	11.6184	11.7929	11.5775
lavenderblush1	Dnmt3b	0.341594	0.490166	-0.515152	0.127553	-0.915152	0.000204472	6.74086	7.78501	7.69178	6.37966	7.21853	6.85147	7.07744	7.0748	7.36329	7.37752
lavenderblush1	Kb15	0.29426	0.151599	-0.115152	0.75142	-0.915152	0.000204472	7.39128	5.35127	5.6564	6.36548	7.00996	6.39988	3.72368	5.42142	6.18578	2.12333
lavenderblush1	Mesdc2	0.29165	0.424585	-0.212121	0.556306	-0.915152	0.000204472	14.9818	14.7206	14.7462	14.7535	14.8668	14.4431	14.7633	14.7632	14.5263	14.1295
lavenderblush1	Nipal2	0.278594	0.0717076	0.0181818	0.96024	-0.915152	0.000204472	12.2185	11.4951	12.1176	12.6574	11.8203	11.6316	11.8059	12.505	12.7605	12.5182
lavenderblush1	Frem1	0.238443	0.0864323	0.357576	0.310376	-0.915152	0.000204472	6.80887	7.17742	5.21404	5.47324	5.34576	6.58881	7.25094	7.89627	7.67392	7.21888
lavenderblush1	Nop14	0.131276	0.113074	-0.00606061	0.986743	-0.915152	0.000204472	8.71648	2.91399	7.1872	4.70901	9.35124	8.23675	7.57868	7.37976	6.19981	9.51781
lavenderblush1	RGD1563348	0.0158028	0.392196	-0.212121	0.556306	-0.915152	0.000204472	14.1295	13.0636	13.8142	13.124	11.8313	12.2519	13.7416	14.1812	12.8537	12.6416
lightsteelblue	Impdh1	0.782387	0.803037	0.648485	0.0425401	0.806061	0.00486206	9.66529	9.42238	9.89458	10.6065	9.15474	11.159	10.5897	11.6668	10.8192	10.6205
lightsteelblue	Tspan5	0.731264	0.989032	0.527273	0.117308	0.806061	0.00486206	15.3695	15.0586	15.4135	15.6187	15.1851	15.8377	15.3497	15.7828	15.6006	15.7622
lightsteelblue	Herc2	0.72575	0.430767	0.612121	0.0599721	0.806061	0.00486206	14.6819	14.5719	14.5757	14.8306	14.5246	14.7744	14.7227	14.8515	14.8596	14.7311
lightsteelblue	Cd63	0.716336	0.658601	0.539394	0.107593	0.806061	0.00486206	14.3173	14.2571	15.1188	15.1706	12.8352	16.6828	14.6745	15.7642	14.7754	15.1762
lightsteelblue	Cnot4	0.704641	0.685181	0.769697	0.00922195	0.806061	0.00486206	15.1725	15.118	15.1861	15.6027	14.9782	15.4747	15.4293	15.5099	15.3014	15.3212
lightsteelblue	Cyb5b	0.704088	0.448708	0.624242	0.0537178	0.806061	0.00486206	14.6671	14.4295	14.5247	14.7576	14.4322	14.8998	14.6514	15.0348	14.5809	14.7277
lightsteelblue	Ptpn12	0.682114	0.534873	0.721212	0.0185732	0.806061	0.00486206	14.6541	14.4812	14.4437	14.6992	14.332	14.8651	14.71	14.7588	14.8413	14.7498
lightsteelblue	Rexo2	0.668387	0.0772881	0.587879	0.0738777	0.806061	0.00486206	15.0481	14.6573	14.7584	15.0971	14.6691	15.1564	14.8886	15.361	15.2867	14.8763
lightsteelblue	Upf2	0.644542	0.315622	0.612121	0.0599721	0.806061	0.00486206	15.6408	15.7096	15.5099	15.9032	15.3597	15.8328	15.661	15.8717	15.7011	15.6685
lightsteelblue	Fgfrl1	0.640411	0.328515	0.69697	0.0250967	0.806061	0.00486206	9.64804	9.56158	9.78295	10.7956	9.61393	10.7052	10.2602	11.6346	10.4612	10.3696
lightsteelblue	Fbxl19	0.630808	0.631405	0.793939	0.00609992	0.806061	0.00486206	12.5766	12.4757	12.82	13.0245	12.7163	13.4169	13.0854	13.4923	12.9318	12.7956
lightsteelblue	Camsap1	0.615633	0.858461	0.781818	0.00754701	0.806061	0.00486206	12.9946	13.284	13.6037	13.9098	13.275	14.0144	13.6279	13.9166	13.7432	13.5727
lightsteelblue	Mir33	0.517933	0.282802	0.515152	0.127553	0.806061	0.00486206	13.9921	11.1501	9.36427	12.6089	10.5285	14.9639	12.5835	14.288	13.8874	13.2079
lightsteelblue	Meox2	0.676774	1	0.212121	0.556306	0.806061	0.00486206	12.6072	12.173	12.0973	12.7755	12.1319	12.7612	11.6893	13.1768	12.102	11.9877
lightsteelblue	Tgfa	0.630537	0.647089	0.345455	0.328227	0.806061	0.00486206	13.356	13.141	13.4725	13.5237	13.0172	13.7254	12.7718	13.8052	13.481	13.4514
lightsteelblue	Lrrc39	0.551937	0.261594	0.151515	0.676065	0.806061	0.00486206	11.3713	10.8809	11.2048	11.4305	10.807	10.9562	11.1245	12.5004	11.8213	10.6959
lightsteelblue	Limd2	0.506255	0.183628	0.0909091	0.802772	0.806061	0.00486206	11.4944	11.4296	12.0023	11.7682	11.91	12.1877	11.213	12.4496	11.9448	11.2728
lightsteelblue	Filip1	0.476298	0.0514124	0.430303	0.214492	0.806061	0.00486206	16.8228	16.5416	16.8118	17.0749	16.9134	16.9756	16.0113	17.0479	16.8973	16.9312
lightsteelblue	Ncbp1	0.460092	0.329094	0.672727	0.0330412	0.806061	0.00486206	15.6992	15.7449	15.7395	16.0341	15.7342	15.8858	15.8025	16.0547	15.877	15.6549
lightsteelblue	Wdr26	0.451162	0.468553	0.430303	0.214492	0.806061	0.00486206	15.5321	15.6217	15.3525	15.4751	15.4599	15.6764	15.5277	15.7302	15.6509	15.5382
lightsteelblue	Dnajb2	0.440071	0.126566	0.733333	0.0158006	0.806061	0.00486206	16.1619	15.2962	14.8729	17.6885	16.0857	16.738	16.4417	16.4662	17.6493	16.5759
lightsteelblue	Ido1	0.434173	0.389144	0.175758	0.627188	0.806061	0.00486206	5.66279	4.88601	7.15776	5.14263	4.89394	9.99634	4.5855	8.49717	7.3253	6.57653
lightsteelblue	Il22ra2	0.432002	0.23981	0.648485	0.0425401	0.806061	0.00486206	9.8099	9.64194	8.38479	10.0145	8.82812	10.6033	10.5629	10.0052	10.6676	11.0835
lightsteelblue	Mrps2	0.417159	0.431857	0.139394	0.700932	0.806061	0.00486206	14.8469	15.1203	14.7134	14.6891	14.4697	15.078	14.7916	14.9476	15.0582	14.948
lightsteelblue	Gramd3	0.40173	0.338606	0.575758	0.0815528	0.806061	0.00486206	14.5051	14.63	14.2123	15.0728	14.8324	14.9736	14.3186	14.799	14.9007	14.7566
lightsteelblue	Mfap3l	0.398496	0.77507	0.115152	0.75142	0.806061	0.00486206	15.8478	15.6043	15.421	15.9519	15.3186	16.1764	15.2053	15.3544	15.588	15.5466
lightsteelblue	Myo5b	0.392774	0.151473	0.466667	0.173939	0.806061	0.00486206	13.097	12.8442	13.6585	13.9702	13.695	13.8808	13.3915	14.0638	14.0371	13.9562
lightsteelblue	RT1-EC2_dup2	0.388475	0.174861	0.345455	0.328227	0.806061	0.00486206	2.83209	6.20981	5.61573	7.77773	8.70753	9.82312	1.74172	7.8524	6.24388	8.27762
lightsteelblue	Rbms1	0.387683	0.0182778	0.587879	0.0738777	0.806061	0.00486206	13.7929	14.0312	13.8047	14.2677	13.5726	14.0635	14.0284	14.0293	13.9929	13.646
lightsteelblue	Sct	0.384006	0.0793629	0.406061	0.244282	0.806061	0.00486206	6.35731	8.79238	4.01212	8.72864	8.50173	10.031	4.96428	9.76269	9.91032	10.2799
lightsteelblue	Nsun6	0.371088	0.341369	0.454545	0.186905	0.806061	0.00486206	14.6626	14.9882	15.4271	15.3706	15.0318	16.0187	15.149	15.1558	15.9828	15.7647
lightsteelblue	Alkbh7	0.36323	0.0182847	0.357576	0.310376	0.806061	0.00486206	16.5726	16.6148	15.0638	16.851	16.292	16.5221	16.4969	16.6951	16.7679	15.3966
lightsteelblue	Mob3b	0.284571	0.0324308	0.454545	0.186905	0.806061	0.00486206	12.0151	11.6686	11.514	12.8554	11.4611	12.5931	11.7036	11.218	12.5079	12.3165
lightsteelblue	Dlg2	0.269449	0.412231	0.381818	0.276255	0.806061	0.00486206	17.9623	17.3083	17.7196	18.3799	17.929	18.0803	17.5563	18.4024	18.2839	16.7148
lightsteelblue	Polr2j	0.197002	0.498409	0.333333	0.346594	0.806061	0.00486206	15.1256	15.5631	13.1255	16.9352	16.9288	16.881	14.3133	14.1539	16.302	11.0131
lightsteelblue	Grpel1	-0.192781	0.120738	0.10303	0.776998	0.806061	0.00486206	13.883	14.368	14.1634	14.2882	14.1462	13.9722	14.3038	14.2387	13.7697	14.1546
thistle2	Usp36	0.816083	0.926467	-0.612121	0.0599721	-0.806061	0.00486206	12.1421	12.0247	12.24	11.9782	12.0564	11.9518	11.4172	12.2535	11.7412	11.9732
thistle2	Tmem222	0.767447	0.781705	-0.721212	0.0185732	-0.806061	0.00486206	11.8748	12.07	11.8539	11.5258	10.9677	10.9213	10.8466	11.549	10.9815	11.2086
thistle2	Xpc	0.681805	0.542612	-0.563636	0.089724	-0.806061	0.00486206	11.5919	12.0535	11.9863	11.2308	11.0064	11.3138	10.5476	11.0164	10.7804	11.2897
thistle2	Selv	0.667011	0.382334	-0.478788	0.161523	-0.806061	0.00486206	13.0669	11.8427	13.0655	12.3774	12.7516	12.692	10.2572	12.8799	11.4891	12.2105
thistle2	Adprhl2	0.655521	0.288385	-0.757576	0.0111434	-0.806061	0.00486206	11.6466	11.6692	11.8582	11.5527	12.2652	11.1987	10.565	11.376	11.613	10.9205
thistle2	Lrrc28	0.646253	0.896249	-0.660606	0.0375884	-0.806061	0.00486206	11.9847	12.024	11.837	10.9854	12.5028	11.8014	10.9548	11.5025	11.14	11.3329
thistle2	Palmd	0.628555	0.265311	-0.672727	0.0330412	-0.806061	0.00486206	13.5517	13.7579	13.5511	13.0996	13.4896	13.4204	12.9787	13.3455	12.9696	13.2369
thistle2	Ube2q1	0.626867	0.547632	-0.733333	0.0158006	-0.806061	0.00486206	15.1588	15.2603	15.2399	15.1417	15.3374	14.8971	14.9018	15.1845	15.1332	15.1765
thistle2	Gpd2	0.614405	0.237367	-0.539394	0.107593	-0.806061	0.00486206	13.8537	13.9058	13.5576	13.5338	13.4486	13.3448	13.0422	13.8158	13.5331	13.0089
thistle2	RGD1306119	0.606134	0.245877	-0.575758	0.0815528	-0.806061	0.00486206	10.3033	10.756	10.4667	10.3161	10.8154	9.95893	10.1234	10.1863	9.79673	10.0427
thistle2	Tpst1	0.592052	0.531155	-0.612121	0.0599721	-0.806061	0.00486206	13.6131	13.4666	13.3918	13.3326	12.6787	13.0118	13.008	13.2541	13.0205	13.3103
thistle2	Tab1	0.5911	0.224228	-0.612121	0.0599721	-0.806061	0.00486206	10.7519	11.002	11.2755	9.96723	10.6693	10.4892	10.6014	11.3633	10.5191	10.5306
thistle2	Pcdhga8	0.575668	0.19513	-0.733333	0.0158006	-0.806061	0.00486206	15.426	15.5022	15.3304	14.4864	15.1674	14.2137	14.8604	15.2017	15.4901	14.9664
thistle2	Tmem132d	0.750745	0.725839	-0.442424	0.200423	-0.806061	0.00486206	9.70136	8.89098	9.85591	9.22919	9.13079	8.65126	8.19294	9.91886	9.12126	8.62537
thistle2	Smurf1	0.704938	0.22922	-0.0545455	0.881036	-0.806061	0.00486206	12.6094	12.2872	12.398	12.4456	12.3465	12.4633	11.8544	12.5377	12.5128	12.1494
thistle2	Slc9b2	0.699378	0.574769	-0.466667	0.173939	-0.806061	0.00486206	10.4751	10.1979	9.72663	9.86942	10.0122	9.99237	8.11123	8.76639	9.08361	9.03628
thistle2	Dot1l	0.687365	0.733869	-0.430303	0.214492	-0.806061	0.00486206	10.2676	10.2277	10.3058	10.4148	9.89381	9.95016	9.53571	9.83482	10.2046	10.5437
thistle2	Ntrk1	0.630745	0.334801	-0.418182	0.229113	-0.806061	0.00486206	8.4294	8.88238	8.55309	8.24134	8.2865	8.32962	7.29462	8.59033	8.87109	7.57232
thistle2	Ehd3	0.619999	0.301541	-0.115152	0.75142	-0.806061	0.00486206	14.3618	14.2352	14.284	14.5531	14.3862	14.0801	14.0293	14.6006	14.443	14.2488
thistle2	Lphn3	0.588997	0.763567	-0.309091	0.384841	-0.806061	0.00486206	15.2682	15.0725	14.9659	14.9461	15.6263	15.0907	14.8591	14.9992	15.0644	14.9142
thistle2	E4f1	0.556803	0.215556	0.0181818	0.96024	-0.806061	0.00486206	11.6102	11.973	11.6427	11.6897	11.3294	11.7821	11.2403	11.8521	11.3753	11.2107
thistle2	Gsg1	0.555205	0.22134	-0.430303	0.214492	-0.806061	0.00486206	6.32104	8.65903	2.36048	5.60263	5.68724	2.46717	0.505998	5.55847	6.80478	5.63038
thistle2	Rpl13a	0.550412	0.0797485	-0.309091	0.384841	-0.806061	0.00486206	11.3478	12.5954	8.86759	12.5841	12.1901	8.72608	8.62135	10.6438	10.6156	7.40726
thistle2	Cpne9	0.550003	0.0994071	-0.575758	0.0815528	-0.806061	0.00486206	8.68	9.42418	9.55003	7.82928	7.54791	8.16675	7.97141	9.16455	8.66371	8.28787
thistle2	Tti2	0.542952	0.560573	-0.272727	0.445838	-0.806061	0.00486206	11.4217	12.2456	12.2945	12.0778	11.6448	11.4752	11.5328	12.1282	12.2487	10.9598
thistle2	Pold1	0.538248	0.123202	-0.842424	0.00222003	-0.806061	0.00486206	6.04139	4.48986	4.32813	2.49735	5.74683	0.325406	3.33784	4.10664	3.68362	4.3871
thistle2	Otud3	0.513365	0.542119	-0.490909	0.149656	-0.806061	0.00486206	10.584	11.0972	10.846	10.7288	9.02155	8.0299	9.9605	10.6711	10.683	10.0154
thistle2	Il10ra	0.4921	0.232758	-0.466667	0.173939	-0.806061	0.00486206	7.54999	5.9181	8.18885	8.08309	6.72623	2.38396	7.08911	2.86785	4.50406	6.26411
thistle2	Dll4	0.488366	0.417394	-0.660606	0.0375884	-0.806061	0.00486206	7.46284	8.10445	8.34783	7.5898	7.55627	7.1814	6.89638	7.16843	7.64435	7.97012
thistle2	Ints10	0.483674	0.181132	0.284848	0.425038	-0.806061	0.00486206	13.9139	13.6358	13.6256	14.2689	13.9852	14.1594	13.3489	13.8322	13.7756	13.2939
thistle2	Paip2	0.416785	0.102492	0.0666667	0.854813	-0.806061	0.00486206	8.19513	12.2417	11.0245	11.4598	7.53139	10.5311	10.6775	12.3589	12.8974	10.9968
thistle2	Usp2	0.410305	0.0379671	0.10303	0.776998	-0.806061	0.00486206	12.4677	12.0319	13.7552	14.438	11.2161	13.2152	10.6597	13.204	13.9852	10.5082
thistle2	Cytip	0.379094	0.123712	0.260606	0.467089	-0.806061	0.00486206	5.79971	8.34889	8.29683	8.31674	7.65835	8.60997	6.02795	7.90332	7.95997	5.80291
thistle2	Creb3l3	0.361194	0.106681	-0.139394	0.700932	-0.806061	0.00486206	6.2075	6.85851	7.1738	5.89895	6.41646	8.49749	2.84675	10.1962	3.83411	5.60431
thistle2	Fam120a	0.356895	0.517997	-0.2	0.579584	-0.806061	0.00486206	15.3423	15.1605	14.825	15.0874	15.626	14.9458	14.9648	15.1668	15.2584	14.7551
thistle2	Tekt1	0.35159	0.165898	-0.781818	0.00754701	-0.806061	0.00486206	11.184	10.2	10.43	5.4883	11.7163	9.43546	7.83162	9.84602	8.62874	9.71709
thistle2	D2hgdh	0.340839	0.215905	-0.515152	0.127553	-0.806061	0.00486206	8.08764	6.8041	8.76231	7.77897	8.29017	7.54347	7.63722	8.27078	7.94519	8.64319
thistle2	Anp32b	0.313968	0.140894	-0.139394	0.700932	-0.806061	0.00486206	11.4616	11.3185	10.5699	13.726	13.0668	10.9276	10.4588	9.68596	9.71995	9.57978
thistle2	Adck3	0.304267	0.0995728	-0.151515	0.676065	-0.806061	0.00486206	11.3557	11.7151	11.3731	10.8144	11.5115	12.1271	10.7463	11.3044	12.068	11.2286
thistle2	Tex261	0.297177	0.151888	-0.563636	0.089724	-0.806061	0.00486206	13.5706	14.0527	14.0709	13.8802	13.8902	13.2878	13.786	12.7123	14.0054	13.4854
thistle2	Clip4	0.271838	0.164144	-0.393939	0.259998	-0.806061	0.00486206	14.0012	14.3562	14.1728	14.0942	13.9667	14.0534	13.7879	13.575	14.341	14.0975
thistle2	Mns1	0.264929	0.268505	0.175758	0.627188	-0.806061	0.00486206	14.438	14.7051	14.3028	14.7421	14.1127	14.1807	14.5987	14.8515	15.2347	14.7487
thistle2	Npdc1	0.261364	1	-0.842424	0.00222003	-0.806061	0.00486206	12.62	13.1063	13.2944	12.5759	13.0107	12.4164	12.2062	11.7218	12.5965	12.9198
thistle2	Cant1	0.232351	0.15502	-0.454545	0.186905	-0.806061	0.00486206	14.5251	14.7544	14.7626	14.1132	15.3377	13.3183	14.734	14.7993	14.6384	14.3483
thistle2	Mei4	0.194603	0.233903	-0.50303	0.138334	-0.806061	0.00486206	8.32082	7.1281	8.67578	8.14461	8.38167	7.52096	7.4332	8.07411	7.87399	7.58332
thistle2	Gtpbp2	0.164927	0.435876	-0.842424	0.00222003	-0.806061	0.00486206	11.8978	12.0173	12.4248	11.7348	11.7901	11.6398	11.2536	11.2417	11.6719	11.7165
paleturquoise	Gab1	0.807712	1	-0.284848	0.425038	-0.721212	0.0185732	13.9343	14.0134	13.6942	13.6548	13.5998	13.5727	13.913	14.0183	13.4955	13.5887
paleturquoise	Gnl3l	0.783367	0.376314	-0.418182	0.229113	-0.721212	0.0185732	15.4237	15.8906	15.548	15.2342	15.5634	15.2242	15.4856	15.4292	15.1159	15.0698
paleturquoise	Hivep1	0.755914	0.517541	-0.369697	0.29305	-0.721212	0.0185732	12.9732	13.2476	12.6602	12.5282	12.9159	12.5139	13.0253	12.7964	12.7139	12.5725
paleturquoise	Tfg	0.739427	0.565781	-0.830303	0.00294023	-0.721212	0.0185732	14.7536	15.0134	14.7033	14.4552	14.805	14.4463	14.6099	14.6928	14.6463	14.6189
paleturquoise	Pcsk6	0.732893	0.608989	-0.454545	0.186905	-0.721212	0.0185732	10.5418	10.4797	9.16304	8.66848	9.88924	9.22166	9.18135	9.34231	8.94708	9.50056
paleturquoise	Ccp110	0.676921	0.723223	-0.660606	0.0375884	-0.721212	0.0185732	13.3747	13.5945	13.1274	12.8254	13.3782	12.7829	12.9544	12.9281	12.6975	12.8568
paleturquoise	Tmem196	0.675659	0.611047	0.284848	0.425038	-0.721212	0.0185732	11.9219	12.7357	10.9779	11.1694	11.6854	12.0616	12.5933	12.2075	11.0896	11.3363
paleturquoise	Fermt2	0.636928	0.285329	-0.430303	0.214492	-0.721212	0.0185732	15.1038	14.9666	14.9871	14.7582	14.8023	14.8555	14.9046	15.0193	14.6664	14.9899
paleturquoise	Agpat4	0.633632	0.524059	-0.393939	0.259998	-0.721212	0.0185732	17.9758	18.5222	17.9323	17.711	17.8715	17.7802	17.9653	18.0031	17.7382	18.0453
paleturquoise	Hipk2	0.624926	0.388055	-0.381818	0.276255	-0.721212	0.0185732	16.4702	16.7389	16.5051	16.6832	16.5738	16.3898	16.4665	16.3772	16.2108	16.5203
paleturquoise	Pde8a	0.600768	0.406706	0.272727	0.445838	-0.721212	0.0185732	11.6043	11.6372	11.381	11.0831	11.1752	11.6396	11.9215	11.7857	10.8519	11.288
paleturquoise	Ltbr	0.599392	0.297693	-0.272727	0.445838	-0.721212	0.0185732	10.8039	9.66776	9.23197	9.00153	8.92215	8.90254	10.214	10.8844	8.96018	9.1608
paleturquoise	Fnbp1	0.593394	0.389984	-0.430303	0.214492	-0.721212	0.0185732	16.9701	17.1088	17.0858	16.9189	16.9191	16.6594	17.1524	16.9014	16.7934	16.9939
paleturquoise	Gpr173	0.591438	0.29586	-0.454545	0.186905	-0.721212	0.0185732	16.0867	16.2887	16.1973	16.3167	16.0844	15.8963	16.0268	15.9233	15.8909	16.0003
paleturquoise	Mpp5	0.587497	0.328201	-0.272727	0.445838	-0.721212	0.0185732	16.4785	16.5145	16.3709	16.3823	16.3985	16.4556	16.1186	16.3798	16.2228	16.2174
paleturquoise	MGC116197	0.792036	0.643329	-0.115152	0.75142	-0.721212	0.0185732	14.4144	14.9405	14.0726	13.6223	13.917	14.2382	14.4144	14.253	14.3336	14.1403
paleturquoise	RGD1310429	0.762401	0.164998	-0.187879	0.603218	-0.721212	0.0185732	15.0982	15.6258	15.1156	15.0307	15.0972	15.0602	15.5047	15.1481	14.9889	14.6182
paleturquoise	Vstm2b	0.752794	0.424167	-0.236364	0.510885	-0.721212	0.0185732	12.3891	13.0188	12.548	12.0403	12.5119	12.357	12.6902	12.5255	11.8846	11.7919
paleturquoise	Clcn5	0.746946	0.393461	0.030303	0.933773	-0.721212	0.0185732	11.0796	12.2973	10.777	10.8402	10.4978	10.8013	11.5012	10.7075	10.276	10.16
paleturquoise	Cds2	0.738741	0.95952	0.0181818	0.96024	-0.721212	0.0185732	15.3357	15.526	15.2723	15.3424	14.8617	15.0293	15.3772	15.4135	15.0243	15.1541
paleturquoise	Arid5b	0.726159	0.410205	-0.0909091	0.802772	-0.721212	0.0185732	14.0389	14.2806	13.7915	14.0618	14.2719	13.9346	13.9548	13.8976	13.7672	13.7792
paleturquoise	Zeb2	0.715846	0.969115	-0.0787879	0.828717	-0.721212	0.0185732	15.7124	16.1855	15.5788	15.4876	15.3426	15.698	15.7212	15.5267	15.4458	15.5662
paleturquoise	Fnta	0.699607	0.244167	-0.151515	0.676065	-0.721212	0.0185732	14.9298	15.2112	15.0622	14.8177	14.9483	14.8191	15.4314	15.287	14.7942	14.9138
paleturquoise	Map7	0.671778	0.821926	-0.224242	0.533401	-0.721212	0.0185732	14.6596	14.7074	14.3722	14.3904	14.6631	14.4643	14.3948	14.2382	14.2544	14.3525
paleturquoise	Wls	0.656332	0.272854	-0.0666667	0.854813	-0.721212	0.0185732	12.4332	12.791	12.5262	12.1516	12.5399	12.4963	12.5996	12.7612	12.0764	12.1121
paleturquoise	Pcdh9	0.654664	0.290553	-0.236364	0.510885	-0.721212	0.0185732	15.0766	15.421	15.0779	15.1971	15.1468	15.0029	15.0979	14.9216	14.8456	15.0153
paleturquoise	Gabrb1	0.653867	0.405271	-0.0787879	0.828717	-0.721212	0.0185732	15.9171	16.116	15.7711	15.6128	15.546	15.8864	15.8771	15.8152	15.4567	15.6982
paleturquoise	Cdkl3	0.653783	0.342534	0.224242	0.533401	-0.721212	0.0185732	13.8439	14.4036	13.9753	14.0681	13.7848	13.9591	14.2498	14.1662	13.7857	13.8494
paleturquoise	Fam19a5	0.653737	0.495129	-0.175758	0.627188	-0.721212	0.0185732	13.333	13.6238	13.006	12.6829	12.0564	12.9526	13.1645	13.389	12.5605	12.7631
paleturquoise	Phyh	0.62522	0.220237	-0.0909091	0.802772	-0.721212	0.0185732	14.5463	14.3973	14.304	14.1503	14.8362	14.2828	15.1371	14.4701	14.0224	13.9989
paleturquoise	Mal	0.614188	0.421246	-0.2	0.579584	-0.721212	0.0185732	15.3181	15.7179	15.3311	15.0891	14.6308	15.2922	15.4123	15.1312	14.9361	15.2181
paleturquoise	Tcf3_dup2	0.591777	0.133526	-0.2	0.579584	-0.721212	0.0185732	16.5293	16.6121	15.997	16.2213	16.1475	16.2386	15.9405	15.4303	14.8284	15.267
paleturquoise	Shprh	0.591081	0.155954	-0.248485	0.488776	-0.721212	0.0185732	14.3885	14.2187	13.9308	13.9521	14.323	13.8618	14.312	14.0673	13.736	13.476
paleturquoise	Ctns	0.581635	0.224928	-0.490909	0.149656	-0.721212	0.0185732	12.1419	12.0115	10.9163	10.1382	11.4553	11.1434	10.6006	10.9507	10.6199	11.1296
paleturquoise	Atp13a4	0.581395	0.293168	-0.272727	0.445838	-0.721212	0.0185732	10.65	11.1051	10.8949	10.1188	11.8284	10.1872	12.0561	10.8035	10.2563	10.991
paleturquoise	Ikzf1	0.566792	0.188034	-0.442424	0.200423	-0.721212	0.0185732	13.6	14.1981	13.4535	13.5977	13.1993	13.3599	13.3058	12.9619	13.1256	13.4401
paleturquoise	Sypl1	0.553713	0.283467	-0.454545	0.186905	-0.721212	0.0185732	13.8957	14.2865	14.0368	13.1659	13.6934	13.8044	13.6975	13.9262	13.1912	13.4398
paleturquoise	Sulf2	0.543562	0.42485	-0.539394	0.107593	-0.721212	0.0185732	13.3182	13.2765	13.2265	12.7923	12.7262	12.6585	13.2019	13.2423	12.9063	13.3313
paleturquoise	Grik1	0.540728	0.23055	-0.660606	0.0375884	-0.721212	0.0185732	12.8145	12.6647	12.8512	12.3596	13.2478	12.4853	12.4607	12.2971	12.2122	12.717
paleturquoise	Dpysl3	0.530662	0.160034	-0.430303	0.214492	-0.721212	0.0185732	12.8037	13.1363	13.1789	12.901	13.4665	12.7248	13.0768	12.6901	12.5438	12.8286
paleturquoise	Fam167a	0.530517	0.161997	-0.151515	0.676065	-0.721212	0.0185732	9.28011	9.83015	8.88115	8.48859	8.9591	9.21504	9.2484	9.42732	8.4044	9.59251
paleturquoise	Map2k7	0.527884	0.0705713	-0.187879	0.603218	-0.721212	0.0185732	8.24229	8.90116	7.47965	7.27193	8.14262	7.48287	10.7012	7.00143	7.53136	7.53575
paleturquoise	Myo1e	0.526798	0.515385	-0.587879	0.0738777	-0.721212	0.0185732	12.3194	12.3457	11.5961	11.5842	11.9455	11.3317	11.2322	11.3571	10.9145	10.3756
paleturquoise	Srsf12	0.525114	0.305749	-0.418182	0.229113	-0.721212	0.0185732	10.7012	10.5146	10.763	9.78692	8.63313	9.22306	10.2608	10.9883	10.2348	10.1361
paleturquoise	Slc35f5	0.511177	0.11023	-0.781818	0.00754701	-0.721212	0.0185732	11.4637	11.7004	11.587	11.2762	11.3375	10.7934	10.6229	10.9437	11.0249	10.7605
paleturquoise	Klhdc10	0.508141	0.0518624	-0.29697	0.404702	-0.721212	0.0185732	14.9496	15.1007	15.1888	14.7095	15.2324	14.8619	15.3446	14.7799	14.6053	15.0279
paleturquoise	Sephs1	0.501211	0.199444	-0.345455	0.328227	-0.721212	0.0185732	12.6312	12.56	12.432	12.1182	13.2296	12.1836	12.624	12.5749	12.3313	12.1796
paleturquoise	Kidins220	0.496406	0.211711	-0.127273	0.726057	-0.721212	0.0185732	16.3333	16.3856	16.4516	16.2567	16.6256	16.3727	16.5523	16.3967	16.3197	16.3617
paleturquoise	Ocln	0.488985	0.17827	0.333333	0.346594	-0.721212	0.0185732	12.3607	12.5541	11.5623	12.1856	12.2085	12.3053	12.5682	12.6602	12.0425	11.8285
paleturquoise	Zfp192	0.478932	0.167217	-0.69697	0.0250967	-0.721212	0.0185732	14.2659	11.9174	11.8685	10.8135	13.0578	9.9429	10.7711	12.424	10.3199	11.7207
paleturquoise	Trak1	0.46791	0.147271	-0.0909091	0.802772	-0.721212	0.0185732	12.8256	13.4897	12.9183	12.5233	12.6084	12.8377	12.9823	13.282	12.0426	12.5838
paleturquoise	Pex11a	0.4561	0.235083	0.272727	0.445838	-0.721212	0.0185732	12.9503	13.6285	12.0021	12.591	12.0691	13.5027	12.3325	12.6773	12.1765	12.2499
paleturquoise	Chrm2_dup2	0.426212	0.129643	-0.0181818	0.96024	-0.721212	0.0185732	12.2476	11.7386	9.02291	11.7081	11.838	6.93323	13.3353	11.9527	11.4	9.87994
paleturquoise	Ube2cbp	0.410436	0.0900295	-0.284848	0.425038	-0.721212	0.0185732	8.49018	9.4539	8.2583	7.72697	6.45659	8.44704	7.49769	5.20997	5.94167	7.0673
paleturquoise	Wipf2	0.403158	0.0710052	-0.357576	0.310376	-0.721212	0.0185732	14.7043	14.3565	14.5698	14.2157	14.869	14.2401	14.7387	14.4153	14.1444	14.4686
paleturquoise	Fam46c	0.390547	0.110764	-0.248485	0.488776	-0.721212	0.0185732	8.33849	8.96018	8.17853	7.3418	7.22926	6.82481	8.80196	8.94164	3.67453	6.82823
paleturquoise	Exoc4	0.377626	0.106129	-0.29697	0.404702	-0.721212	0.0185732	13.8569	13.775	13.6956	13.5664	13.7438	13.6497	13.7329	13.9102	13.6455	13.5636
paleturquoise	RGD1311095	0.368758	0.0888543	0.187879	0.603218	-0.721212	0.0185732	13.3299	14.8255	13.7655	14.6271	8.77508	13.7913	13.67	13.6379	11.3496	10.9116
paleturquoise	Nadsyn1	0.344438	0.219468	0.0181818	0.96024	-0.721212	0.0185732	8.46501	9.66452	6.28994	3.97648	7.6458	8.38659	8.68831	8.75407	7.34805	6.13898
paleturquoise	Tgds	0.340409	0.879714	-0.430303	0.214492	-0.721212	0.0185732	12.9545	12.6475	11.9003	11.6985	12.6749	12.0336	11.9857	11.0552	11.6735	12.2417
paleturquoise	Pank2	0.316182	0.0961075	-0.151515	0.676065	-0.721212	0.0185732	13.5932	13.909	11.957	2.44488	7.92187	13.2598	13.4662	10.383	12.5469	9.80244
paleturquoise	Bcas1	0.285169	0.119102	-0.806061	0.00486206	-0.721212	0.0185732	16.8025	17.1809	16.8782	16.2033	16.6628	16.4593	14.5611	16.5781	16.6713	16.8836
paleturquoise	Rps4x	0.143855	0.160806	-0.575758	0.0815528	-0.721212	0.0185732	17.6023	17.6014	17.3927	17.2137	17.4667	17.3523	17.4087	17.0699	17.2803	17.4815
paleturquoise	Prmt2	0.0245817	0.220379	-0.10303	0.776998	-0.721212	0.0185732	13.4946	12.2336	15.1175	11.1271	14.7713	15.1535	12.1864	14.8698	11.0258	14.7589
paleturquoise	Hnrnph3	0.0231811	0.222645	-0.0787879	0.828717	-0.721212	0.0185732	17.7622	17.8106	13.8406	17.4755	17.6022	17.5649	17.6122	15.4303	17.5747	17.3327
paleturquoise	Itm2b	0.0153254	0.191122	0.139394	0.700932	-0.721212	0.0185732	15.5735	16.2474	16.9189	16.8102	16.829	16.6643	16.8756	16.2285	16.2666	16.1303
palevioletred2	Dis3l	0.809619	0.331901	-0.260606	0.467089	-0.709091	0.0216659	13.2016	13.7288	13.4443	13.1681	13.824	13.2289	13.3365	13.463	13.3119	12.6865
palevioletred2	Nfkbiz	0.756849	0.202993	-0.50303	0.138334	-0.709091	0.0216659	8.94667	9.07356	8.10553	7.99282	8.50065	7.8142	8.00373	8.69626	7.74599	7.80612
palevioletred2	Dbt	0.749735	0.181918	-0.6	0.066688	-0.709091	0.0216659	13.8107	14.0526	13.5726	13.2921	13.7293	13.1773	13.5665	13.8889	13.5087	13.4276
palevioletred2	Man2c1	0.743208	0.330846	-0.381818	0.276255	-0.709091	0.0216659	9.23568	9.94051	10.2549	9.49414	9.8079	9.23879	9.10601	10.3156	9.17175	9.47176
palevioletred2	Itgb3bp	0.723245	0.220833	-0.309091	0.384841	-0.709091	0.0216659	11.1542	12.1998	10.6141	10.3224	10.8749	10.6069	10.9562	10.9553	11.4952	10.4941
palevioletred2	Ing2	0.715541	0.673509	-0.624242	0.0537178	-0.709091	0.0216659	13.9088	13.7641	14.1263	13.6461	14.5413	13.4921	13.8688	13.687	13.1678	13.6849
palevioletred2	Vrk1	0.673526	0.246808	-0.454545	0.186905	-0.709091	0.0216659	12.2611	13.1919	12.5729	11.6349	12.27	12.2992	12.1625	12.4004	11.9725	12.3221
palevioletred2	Imp3	0.86726	0.724597	-0.187879	0.603218	-0.709091	0.0216659	16.1007	15.9555	15.9026	15.6074	16.2923	16.0252	15.8715	16.1875	15.8183	15.5728
palevioletred2	Gnl3	0.803634	1	-0.212121	0.556306	-0.709091	0.0216659	14.5324	14.556	14.3179	13.7826	14.3293	14.4113	14.3248	14.3488	14.0749	14.0761
palevioletred2	Arl4a	0.725027	0.561373	-0.0909091	0.802772	-0.709091	0.0216659	15.1658	15.0436	15.3844	14.8496	15.259	15.4822	15.01	15.3995	14.966	15.0538
palevioletred2	Tipin	0.71749	0.512072	-0.115152	0.75142	-0.709091	0.0216659	12.5467	12.7141	11.9486	10.8126	12.1002	12.4651	12.2582	12.2286	11.2735	11.2552
palevioletred2	Ptpru	0.705135	0.292404	-0.175758	0.627188	-0.709091	0.0216659	7.76193	8.22404	7.63893	7.40301	7.52917	7.39607	8.18419	8.25418	7.64282	7.96597
palevioletred2	Rpl35	0.69665	0.0920479	-0.175758	0.627188	-0.709091	0.0216659	18.8371	18.1106	18.0329	16.5067	17.9183	18.5319	17.5311	18.2588	17.5153	16.4145
palevioletred2	Plekhf2	0.663378	0.160015	-0.0666667	0.854813	-0.709091	0.0216659	11.839	12.4445	12.5559	12.0912	13.504	12.5428	12.2331	12.3994	12.6951	11.91
palevioletred2	Rhoa	0.658221	0.159817	-0.333333	0.346594	-0.709091	0.0216659	16.5938	17.4073	15.464	14.6785	17.4183	15.3864	16.8845	15.9694	15.4084	14.3663
palevioletred2	Cdkn1c	0.592592	0.288291	-0.490909	0.149656	-0.709091	0.0216659	9.17625	10.475	8.49703	5.10618	9.88178	8.78566	6.78626	9.1061	9.43776	9.12706
palevioletred2	Gtf3c5	0.579715	0.0495443	-0.539394	0.107593	-0.709091	0.0216659	11.9514	12.1511	12.1199	11.0548	11.9967	11.5397	11.8263	12.3314	11.9813	11.6765
palevioletred2	Fzd9	0.568655	0.0941375	-0.442424	0.200423	-0.709091	0.0216659	11.7161	12.0239	10.6745	11.0029	11.4744	10.2575	10.5066	11.9727	11.5802	10.3134
palevioletred2	Apool	0.540214	0.0786648	-0.454545	0.186905	-0.709091	0.0216659	13.2223	13.2883	13.197	13.2481	13.2958	12.9255	12.7923	12.8661	12.9447	12.5214
palevioletred2	Wnt5a	0.481063	0.286147	0.381818	0.276255	-0.709091	0.0216659	8.74312	10.7986	9.54182	9.48601	10.0858	10.2611	11.4895	9.6632	9.69295	9.83079
palevioletred2	RGD1304810	0.477846	0.118927	-0.236364	0.510885	-0.709091	0.0216659	12.4068	12.6336	11.8421	11.4077	12.4368	11.974	12.1194	12.54	12.0431	12.0201
palevioletred2	Hells	0.467361	0.19192	0.0666667	0.854813	-0.709091	0.0216659	5.87751	8.24502	6.9547	2.97439	6.69255	7.19982	9.37787	5.79957	7.38163	8.0615
palevioletred2	P2rx4	0.456054	0.449646	0.0181818	0.96024	-0.709091	0.0216659	15.7002	15.2637	15.5667	15.5289	14.9531	15.5113	15.6155	15.6532	15.3924	15.5803
palevioletred2	Mettl7a	0.430691	0.088569	0.236364	0.510885	-0.709091	0.0216659	10.4852	10.7777	10.7277	7.3018	10.7595	11.8099	12.1108	9.56485	10.5201	10.938
palevioletred2	Usp20	0.391362	0.16854	-0.684848	0.0288828	-0.709091	0.0216659	12.922	13.8283	13.5958	12.5461	12.7798	12.6927	12.5042	12.868	12.44	12.6657
palevioletred2	Slc9a7	0.287782	0.0823723	-0.0909091	0.802772	-0.709091	0.0216659	15.654	15.9685	15.435	15.4556	15.7531	15.4561	15.4383	15.8276	15.7065	14.1978
palevioletred2	Klhl22	0.24119	0.126356	-0.163636	0.651477	-0.709091	0.0216659	13.3053	13.4297	13.2834	12.6006	11.4362	12.6359	13.3092	13.5436	13.2319	12.8043
palevioletred2	Unc50	0.23787	0.323483	0.430303	0.214492	-0.709091	0.0216659	15.1023	15.1804	15.1199	14.5681	15.1354	15.6621	15.4051	15.249	15.0854	15.1525
palevioletred2	Brca2	0.205932	0.13279	-0.745455	0.0133301	-0.709091	0.0216659	11.806	10.3679	13.1523	9.72035	11.004	9.6999	9.57964	11.76	11.0072	12.322
lavenderblush2	Smc1a	0.858524	0.877702	-0.527273	0.117308	-0.684848	0.0288828	17.0481	17.1882	16.9283	16.765	16.6422	16.8396	16.6765	16.8426	16.7243	17.0183
lavenderblush2	Wdr19	0.793454	0.330128	-0.757576	0.0111434	-0.684848	0.0288828	13.5766	13.2323	13.4169	13.161	13.244	13.0567	12.837	12.9373	12.6737	13.3836
lavenderblush2	Arid4a	0.779391	1	-0.648485	0.0425401	-0.684848	0.0288828	17.0823	16.9731	16.9902	16.9809	16.9654	16.8141	16.4938	16.9001	16.7716	17.2384
lavenderblush2	Rad51ap1	0.735214	0.3054	-0.587879	0.0738777	-0.684848	0.0288828	11.9071	12.0269	11.2292	10.7593	11.3919	10.5149	10.4462	12.0906	11.1089	11.7598
lavenderblush2	Epc2	0.728156	0.694213	-0.660606	0.0375884	-0.684848	0.0288828	15.0133	15.1102	14.9767	14.9029	14.927	14.8374	14.7402	14.952	14.6784	15.3622
lavenderblush2	Arhgef12	0.72642	0.170421	-0.563636	0.089724	-0.684848	0.0288828	11.1315	12.757	11.5236	9.97266	10.0168	11.475	8.28627	9.20419	10.0311	10.7413
lavenderblush2	Larp6	0.709858	0.115195	-0.466667	0.173939	-0.684848	0.0288828	13.5637	13.6292	13.0456	12.8793	12.6645	12.9258	12.7989	12.744	12.8625	13.3564
lavenderblush2	Slc24a1	0.619053	0.293378	-0.648485	0.0425401	-0.684848	0.0288828	12.4891	12.5849	11.9318	12.0093	12.5652	11.2096	10.8453	11.7178	11.1399	12.2133
lavenderblush2	Zswim2	0.614049	0.187125	-0.442424	0.200423	-0.684848	0.0288828	9.64312	9.0422	8.58996	8.44926	7.95097	8.9168	7.27537	8.22564	7.59135	9.08073
lavenderblush2	Bcl6	0.732852	0.237649	-0.284848	0.425038	-0.684848	0.0288828	13.4997	13.3658	13.0627	13.0927	13.0996	13.0805	13.2359	12.988	12.8671	13.4325
lavenderblush2	Klk6	0.731749	0.484022	-0.309091	0.384841	-0.684848	0.0288828	14.4757	14.7743	14.2925	13.6456	13.3646	14.3282	13.7502	13.7077	13.7492	14.5452
lavenderblush2	Hfm1	0.668686	0.349427	-0.248485	0.488776	-0.684848	0.0288828	12.8394	11.644	11.9055	11.8664	11.4073	11.5789	11.8001	12.5442	11.3076	11.7737
lavenderblush2	Eif2c1	0.598934	0.0919968	-0.381818	0.276255	-0.684848	0.0288828	14.7082	14.7606	14.8997	14.3252	14.3681	14.7328	14.6678	14.5108	14.4891	14.7295
lavenderblush2	Ccdc112	0.596643	0.121972	-0.224242	0.533401	-0.684848	0.0288828	14.929	14.7196	14.6947	14.786	14.1558	14.6595	14.1127	15.0148	14.8026	14.8079
lavenderblush2	Srsf4	0.587249	0.403873	-0.6	0.066688	-0.684848	0.0288828	14.6327	14.8281	14.8331	14.5586	13.1878	14.3977	14.322	14.5666	14.2952	14.6071
lavenderblush2	Brd1	0.557425	0.141214	-0.406061	0.244282	-0.684848	0.0288828	15.2738	15.243	15.2319	15.16	15.2758	15.2518	15.0248	15.1384	15.0623	15.4103
lavenderblush2	Bbs1	0.542004	0.14068	-0.357576	0.310376	-0.684848	0.0288828	12.7475	12.7762	12.3847	11.9481	12.3445	11.9641	12.693	12.9712	12.1101	12.5891
lavenderblush2	Gtf3c4	0.521771	0.102808	-0.0666667	0.854813	-0.684848	0.0288828	12.645	12.923	13.3128	12.7704	12.3613	12.7433	12.7114	13.4584	12.7169	13.0865
lavenderblush2	Neurod6	0.517708	0.0308488	-0.551515	0.0984012	-0.684848	0.0288828	8.43871	8.5828	8.54113	7.69761	7.2759	7.26234	8.22502	7.35309	7.30764	8.79336
lavenderblush2	Zfp3	0.513771	0.131091	-0.260606	0.467089	-0.684848	0.0288828	12.2725	12.3604	11.7606	11.8201	11.7052	11.6876	12.1248	12.1721	11.7869	11.6971
lavenderblush2	Bex4	0.513686	0.128579	-0.539394	0.107593	-0.684848	0.0288828	17.1709	17.0518	17.1004	17.0009	16.1311	16.7095	16.4985	16.9355	17.1074	16.8606
lavenderblush2	Phex	0.494437	0.0976824	-0.369697	0.29305	-0.684848	0.0288828	7.99549	7.70061	5.83987	6.60633	7.4361	6.37024	6.57423	6.26714	7.02256	6.88128
lavenderblush2	Wdr43	0.493624	0.107384	-0.212121	0.556306	-0.684848	0.0288828	14.1826	14.1396	14.1473	14.6245	13.793	14.0386	14.0099	13.9908	14.0326	14.2277
lavenderblush2	Nrbf2	0.442155	0.148438	-0.745455	0.0133301	-0.684848	0.0288828	12.7304	12.5485	12.3658	11.8497	12.3099	12.2809	11.3744	11.5179	11.9872	12.569
lavenderblush2	Ddr2	0.434844	0.127769	0.0666667	0.854813	-0.684848	0.0288828	9.99088	9.97806	8.84182	9.89677	8.34927	9.26894	8.98313	9.9931	8.74801	8.83554
lavenderblush2	Apoa1bp	0.393669	0.156174	0.0424242	0.907364	-0.684848	0.0288828	15.7568	16.178	15.3614	16.2736	14.7431	15.4113	15.1237	15.8318	15.1499	14.4915
lavenderblush2	Zfp346	0.319365	0.0219428	0.187879	0.603218	-0.684848	0.0288828	12.5324	12.7342	12.758	12.5524	11.9599	12.5778	13.2872	13.3759	12.6493	13.2029
lavenderblush2	Cdc23	0.235218	0.492272	0.0181818	0.96024	-0.684848	0.0288828	14.8779	15.1366	14.3693	14.8793	15.0998	14.8057	14.6748	14.7626	14.6154	14.4755
lightsteelblue1	Mc4r	0.744345	0.913594	-0.527273	0.117308	-0.684848	0.0288828	13.595	12.1432	13.733	13.2187	13.0818	12.3797	10.706	12.1807	11.7808	13.1508
lightsteelblue1	Tmem42	0.642542	0.527897	-0.430303	0.214492	-0.684848	0.0288828	12.5008	11.3804	13.0497	12.3908	12.4878	12.34	12.1195	12.2896	12.0104	12.9618
lightsteelblue1	Mc5r	0.63095	0.504427	-0.50303	0.138334	-0.684848	0.0288828	9.92308	6.38843	9.33536	8.922	8.28838	7.79084	5.07279	6.75059	7.40772	8.1584
lightsteelblue1	Plat	0.605095	0.801477	-0.515152	0.127553	-0.684848	0.0288828	14.069	13.1025	14.0823	13.7337	14.2616	13.1614	13.4853	13.6908	13.3497	14.0405
lightsteelblue1	Nxf1	0.602994	0.294891	-0.527273	0.117308	-0.684848	0.0288828	8.60464	7.81389	9.44799	8.26535	7.94919	7.88698	6.6856	8.10737	7.69392	8.26477
lightsteelblue1	Sst	0.599458	0.209151	-0.393939	0.259998	-0.684848	0.0288828	17.3605	16.1917	17.0946	16.9767	17.484	16.2073	16.6757	16.3818	16.3371	16.5342
lightsteelblue1	Atf3	0.594966	0.350298	-0.454545	0.186905	-0.684848	0.0288828	7.95345	3.87063	9.97391	6.47592	7.25386	6.87071	5.18318	5.04082	3.81624	7.53365
lightsteelblue1	Uck2	0.587437	0.275142	-0.709091	0.0216659	-0.684848	0.0288828	12.5361	11.9371	12.2018	11.571	12.5907	11.8364	11.8833	11.6589	12.0915	12.323
lightsteelblue1	Pcgf2	0.565937	0.232837	-0.781818	0.00754701	-0.684848	0.0288828	13.6408	13.2903	13.6213	12.9574	13.0045	12.5487	13.1366	12.751	13.1032	13.4229
lightsteelblue1	Pacrg	0.5195	0.416634	-0.587879	0.0738777	-0.684848	0.0288828	12.7354	11.7504	13.3678	12.6799	12.3879	11.3024	12.2537	11.5769	11.6052	13.5089
lightsteelblue1	Leprel2	0.492873	0.437973	-0.515152	0.127553	-0.684848	0.0288828	13.2924	13.5662	14.1536	13.1764	12.5803	11.999	13.7272	12.2672	12.8805	14.1175
lightsteelblue1	Nphp4	0.490439	0.629702	-0.309091	0.384841	-0.684848	0.0288828	8.84584	7.56259	8.82658	9.91266	10.3968	7.9995	7.90124	8.56023	8.03692	8.35133
lightsteelblue1	Ndufa10	0.469378	0.410523	-0.466667	0.173939	-0.684848	0.0288828	15.9725	15.979	16.0051	15.9766	15.5876	15.7992	15.8596	15.8617	15.838	16.0788
lightsteelblue1	Kank3	0.464093	0.115797	-0.430303	0.214492	-0.684848	0.0288828	8.44857	7.91852	8.1585	7.44105	7.98784	7.63672	8.02184	8.09497	8.71296	8.81914
lightsteelblue1	Gpr84	0.770093	0.476195	-0.260606	0.467089	-0.684848	0.0288828	11.8434	9.23581	16.8346	14.7278	8.70297	8.90955	11.0472	10.3856	5.58779	14.5398
lightsteelblue1	Oaz2	0.582554	1	-0.236364	0.510885	-0.684848	0.0288828	18.124	17.9055	18.0957	18.1367	18.0641	17.8323	17.9071	18.1053	17.9025	18.1322
lightsteelblue1	Sec11a	0.58105	0.265971	-0.248485	0.488776	-0.684848	0.0288828	15.9287	14.2739	15.8918	16.3031	15.9704	14.7149	15.6681	15.2705	15.5575	15.6953
lightsteelblue1	Rprd1b	0.574491	0.0918893	-0.10303	0.776998	-0.684848	0.0288828	13.0316	12.926	12.9214	13.1349	13.1197	12.3754	13.0467	12.7185	12.5521	12.9521
lightsteelblue1	Ctr9	0.565952	0.948758	-0.224242	0.533401	-0.684848	0.0288828	15.3445	15.075	15.2967	15.3552	15.0493	15.0023	15.2342	15.3075	15.0145	15.4114
lightsteelblue1	Pih1d1	0.55386	0.139068	-0.139394	0.700932	-0.684848	0.0288828	14.3793	9.68945	14.4782	11.0716	7.9418	13.6932	13.468	11.6842	8.66979	16.689
lightsteelblue1	P4hb	0.547322	0.478811	-0.236364	0.510885	-0.684848	0.0288828	14.8747	14.7279	15.1357	14.9853	15.1665	14.8173	14.823	14.9311	14.7314	14.9082
lightsteelblue1	Rab24	0.518769	0.172826	-0.224242	0.533401	-0.684848	0.0288828	14.4152	14.0152	14.2712	14.6214	13.2784	13.8664	14.2158	14.0691	14.264	14.2384
lightsteelblue1	Tsen54	0.514158	0.729987	-0.284848	0.425038	-0.684848	0.0288828	8.65616	5.7549	8.94243	7.79198	9.57314	8.24426	7.015	9.08797	7.36328	8.91491
lightsteelblue1	Ppox	0.4902	0.420931	-0.284848	0.425038	-0.684848	0.0288828	10.8742	10.7749	12.5916	11.1756	13.6853	11.0263	10.6493	12.1259	10.6049	11.9889
lightsteelblue1	Hapln2	0.48155	0.161142	-0.175758	0.627188	-0.684848	0.0288828	9.1362	7.81733	13.635	10.219	13.5041	9.94269	9.25831	10.1323	6.77326	12.2719
lightsteelblue1	Slc13a2	0.474501	0.182139	-0.284848	0.425038	-0.684848	0.0288828	11.4048	2.94052	10.0177	9.36608	5.03277	2.6554	10.1841	8.98411	10.8038	10.5317
lightsteelblue1	Cmtm2a	0.425166	0.330782	-0.781818	0.00754701	-0.684848	0.0288828	7.50889	13.3335	13.9858	6.23536	6.11297	2.49376	3.86687	6.40185	3.18594	8.29689
lightsteelblue1	Pygo2	0.397759	0.0638685	-0.345455	0.328227	-0.684848	0.0288828	11.9396	12.686	12.7925	11.9917	12.4506	12.3882	12.1853	12.0813	11.8567	12.7537
lightsteelblue1	Icam1	0.393136	0.558469	-0.672727	0.0330412	-0.684848	0.0288828	8.50399	7.99356	8.90938	8.00344	10.2395	7.40194	6.53505	6.642	7.47196	6.6511
lightsteelblue1	Cxcl13	0.388292	0.14042	-0.684848	0.0288828	-0.684848	0.0288828	9.37124	8.23733	6.16204	4.1229	8.77142	2.33388	5.48913	4.05467	5.64741	2.24602
lightsteelblue1	Mustn1	0.371585	0.157266	0.0545455	0.881036	-0.684848	0.0288828	12.7825	12.8748	13.1985	13.6573	12.7198	12.9771	11.9609	12.8845	12.9572	12.5348
lightsteelblue1	Dhx58	0.367165	0.608493	0.357576	0.310376	-0.684848	0.0288828	6.08951	7.71635	11.4012	9.33102	6.96266	9.72828	10.3139	8.65786	7.37111	9.17665
lightsteelblue1	Pafah2	0.361482	0.508338	-0.636364	0.0479117	-0.684848	0.0288828	7.77232	7.92052	8.22177	0.9463	4.38471	7.24981	5.17332	6.10772	5.98238	7.61314
lightsteelblue1	Aldh1a3	0.359528	0.0384262	-0.69697	0.0250967	-0.684848	0.0288828	7.71638	5.42881	6.11861	4.23153	7.52505	4.41405	5.21617	2.1584	2.62303	6.00311
lightsteelblue1	Adh1	0.349164	0.0566736	-0.0787879	0.828717	-0.684848	0.0288828	5.80805	5.68078	4.21248	6.63657	8.0603	1.72803	5.62676	7.50748	5.83563	7.43034
lightsteelblue1	Cdkn3	0.331412	0.0212637	-0.115152	0.75142	-0.684848	0.0288828	9.73256	9.09922	9.66732	10.541	9.28476	9.51461	9.00457	7.00349	9.84164	10.3281
lightsteelblue1	Scly	0.326073	0.105423	0.490909	0.149656	-0.684848	0.0288828	7.26751	6.75996	6.76255	8.51504	7.44349	7.23181	8.20836	6.77178	7.48218	8.09929
lightsteelblue1	Serpinb9e	0.31677	0.100972	-0.381818	0.276255	-0.684848	0.0288828	8.51609	6.08833	5.06026	6.68305	6.41593	4.02013	0.690671	6.81423	2.3455	7.36071
lightsteelblue1	Rpl37a	0.294643	0.161615	-0.321212	0.365468	-0.684848	0.0288828	17.8	17.9016	18.2565	18.392	18.0878	17.5285	17.7206	16.9644	17.4355	16.8717
lightsteelblue1	Ctnna1	0.272792	0.265034	-0.539394	0.107593	-0.684848	0.0288828	13.929	13.8547	13.7856	13.7532	13.2672	13.5831	13.5915	13.833	13.7186	13.7449
lightsteelblue1	Colec12	0.271642	0.272836	-0.333333	0.346594	-0.684848	0.0288828	9.30422	9.55852	9.24623	9.52821	8.2243	8.63532	8.38974	8.84456	7.77758	9.27595
lightsteelblue1	RGD1564712	0.268231	0.54878	0.0181818	0.96024	-0.684848	0.0288828	4.74512	7.40576	5.29526	8.50438	9.2601	5.27043	6.365	7.2695	4.51145	7.42814
lightsteelblue1	Pola2	0.258693	0.222978	-0.2	0.579584	-0.684848	0.0288828	5.37261	5.72671	7.29812	5.99214	6.60905	5.97601	4.46567	7.24104	3.18504	5.55997
lightsteelblue1	Mrgprf	0.249867	0.328049	0.0666667	0.854813	-0.684848	0.0288828	10.2163	5.97279	10.1809	10.4115	5.4007	8.30096	9.85213	7.32382	9.1751	6.96332
lightsteelblue1	Fscn2	0.241218	0.0343423	-0.757576	0.0111434	-0.684848	0.0288828	8.93061	7.23328	7.24859	4.96827	8.00135	6.90002	5.1574	6.68465	7.02403	6.68199
lightsteelblue1	Tmem156	0.202357	0.174949	-0.333333	0.346594	-0.684848	0.0288828	8.39821	7.58619	9.0018	5.62558	8.56351	8.72959	7.79799	6.92221	7.7835	8.92078
lightsteelblue1	Plcd4	0.195591	0.0796006	0.406061	0.244282	-0.684848	0.0288828	11.4864	11.5757	11.8641	12.1362	9.65885	12.269	11.6728	12.3089	11.3586	12.2931
lightsteelblue1	Sptbn1	0.141944	0.288507	-0.272727	0.445838	-0.684848	0.0288828	17.9832	14.4689	17.7349	17.7183	17.6622	17.1408	17.3229	17.8982	17.1084	18.3767
lightsteelblue1	Crygs	0.120349	0.0848582	0.139394	0.700932	-0.684848	0.0288828	10.9065	8.09839	12.157	7.37105	11.1719	13.7065	9.77492	13.9005	12.7693	12.0103
lightsteelblue1	Idi2	0.0972342	0.274981	-0.10303	0.776998	-0.684848	0.0288828	14.6605	13.3583	14.7386	14.8118	14.3089	14.0225	14.1739	14.5099	13.954	13.4045
lightsteelblue1	Ubn1	0.0904587	0.0805571	0.10303	0.776998	-0.684848	0.0288828	16.1889	15.1866	14.8747	16.3056	13.3391	14.1954	15.4532	15.9361	13.9311	13.0577
lightsteelblue1	Fam3a	0.0127761	0.126157	0.2	0.579584	-0.684848	0.0288828	12.8311	11.2543	12.3548	12.366	10.6918	12.8497	11.7714	12.6251	11.822	13.1974
darkseagreen4	Pcdha1	0.804902	1	-0.648485	0.0425401	-0.672727	0.0330412	12.6059	11.9873	12.157	12.0707	12.0893	11.6182	11.6925	11.5075	11.5527	12.3288
darkseagreen4	Slc25a2	0.730697	0.705451	-0.660606	0.0375884	-0.672727	0.0330412	12.0335	11.878	12.167	11.6439	10.696	11.6274	11.0271	11.5783	11.6656	11.9528
darkseagreen4	Prmt3	0.720397	0.131984	-0.551515	0.0984012	-0.672727	0.0330412	12.4536	12.2172	12.1071	11.6569	11.6345	11.5399	11.829	12.0384	11.7767	11.4908
darkseagreen4	Fads1	0.694095	0.175105	-0.454545	0.186905	-0.672727	0.0330412	12.7581	12.8135	12.7385	12.1324	12.0235	11.8936	12.3044	12.8199	11.6052	12.6673
darkseagreen4	Plscr4	0.673102	0.0536221	-0.69697	0.0250967	-0.672727	0.0330412	10.1493	9.99225	8.38733	7.43947	8.12254	7.47831	5.82101	6.5916	6.44553	7.38271
darkseagreen4	Pcdha8	0.658394	0.686188	-0.624242	0.0537178	-0.672727	0.0330412	11.0905	9.82581	10.6329	9.91645	12.5152	9.5924	9.42561	9.13477	9.07535	10.0593
darkseagreen4	Dync1i2	0.625627	0.179264	-0.636364	0.0479117	-0.672727	0.0330412	16.6598	16.6933	16.684	16.6239	16.6614	16.646	16.5101	16.5876	16.481	16.6159
darkseagreen4	Pecr	0.622022	0.185963	-0.454545	0.186905	-0.672727	0.0330412	13.6619	13.9989	13.5528	13.3979	12.6865	13.2257	13.5224	13.4778	13.1956	13.9129
darkseagreen4	Pcdhb9	0.617796	0.792213	-0.830303	0.00294023	-0.672727	0.0330412	13.5307	12.171	13.1955	12.1544	14.3842	11.4039	12.0454	11.6495	12.1351	13.1141
darkseagreen4	Thoc3	0.614316	0.170733	-0.757576	0.0111434	-0.672727	0.0330412	12.6365	12.8348	12.8627	12.2546	12.2248	12.1923	12.4435	12.5422	12.5704	12.7819
darkseagreen4	Yipf3	0.603546	0.0336894	-0.442424	0.200423	-0.672727	0.0330412	12.4972	12.7893	12.3722	12.8555	12.5507	12.2619	12.0102	12.3602	12.4827	12.2935
darkseagreen4	Hey2	0.751367	0.108364	-0.357576	0.310376	-0.672727	0.0330412	12.4699	12.6496	12.7863	12.3188	11.4819	12.5804	11.6999	12.4222	11.8857	12.016
darkseagreen4	Fam204a	0.737447	0.130489	-0.212121	0.556306	-0.672727	0.0330412	14.1062	14.1417	14.0501	13.86	13.7116	14.0555	13.7429	14.1613	13.9143	13.8868
darkseagreen4	Tpk1	0.665181	0.139439	-0.248485	0.488776	-0.672727	0.0330412	10.0043	9.72763	9.15021	9.60438	8.64581	9.09595	9.32412	9.41071	9.09593	9.77801
darkseagreen4	Ccdc34	0.663549	0.0607753	-0.321212	0.365468	-0.672727	0.0330412	14.5415	15.053	14.6787	14.8002	14.3703	14.4286	14.3673	15.0406	14.4695	14.9857
darkseagreen4	RGD1309594	0.641518	0.112171	-0.381818	0.276255	-0.672727	0.0330412	11.8312	12.114	10.9438	10.6737	9.98328	10.825	10.6946	11.291	10.0034	11.0485
darkseagreen4	Pask	0.608882	0.0852563	-0.236364	0.510885	-0.672727	0.0330412	10.4129	10.2411	9.90812	10.1076	8.8813	10.2145	9.29725	9.66787	9.35657	10.5769
darkseagreen4	Mid2	0.603364	0.0843534	-0.357576	0.310376	-0.672727	0.0330412	14.3353	14.5213	14.393	14.0451	14.3039	14.3913	14.247	14.4953	13.9672	14.4977
darkseagreen4	Exo1	0.600966	0.112934	-0.272727	0.445838	-0.672727	0.0330412	13.6629	6.4272	7.43387	6.54585	11.8163	6.48796	7.52045	9.41985	5.60928	8.12341
darkseagreen4	Fam176b	0.598485	0.239238	-0.309091	0.384841	-0.672727	0.0330412	6.924	7.4236	3.46414	6.7226	6.33121	3.193	3.15388	7.47527	2.71603	7.64663
darkseagreen4	Amd1	0.595468	0.0402698	-0.236364	0.510885	-0.672727	0.0330412	16.5655	16.4476	16.5367	16.44	16.5157	16.5434	16.381	16.632	16.5089	16.6386
darkseagreen4	Wdpcp	0.58609	0.0682936	-0.333333	0.346594	-0.672727	0.0330412	11.8147	10.3097	10.5881	9.32428	9.0323	9.30312	11.6205	10.0834	9.13635	10.3303
darkseagreen4	Dusp18	0.575557	0.0978364	-0.660606	0.0375884	-0.672727	0.0330412	13.5286	13.5996	13.6358	13.1473	13.1997	13.1796	13.158	13.3593	13.14	13.6507
darkseagreen4	Imp4	0.560675	0.0541169	-0.466667	0.173939	-0.672727	0.0330412	13.571	13.3129	13.6572	13.1243	13.5144	13.3374	13.2296	13.6801	12.9506	13.4935
darkseagreen4	Rras	0.554694	0.0382448	0.272727	0.445838	-0.672727	0.0330412	10.9328	14.1641	11.6937	13.9438	9.35671	12.2734	11.1183	12.0841	11.2669	12.0333
darkseagreen4	Eya2	0.533289	0.0734635	-0.393939	0.259998	-0.672727	0.0330412	11.9884	12.639	12.9902	12.2852	11.6663	11.7398	12.1873	12.2657	11.8592	12.541
darkseagreen4	St3gal3	0.515955	0.0233496	-0.139394	0.700932	-0.672727	0.0330412	11.7039	12.3059	11.1182	10.4072	11.8266	12.3802	11.0896	11.2866	11.255	11.3577
darkseagreen4	Mybpc3	0.487271	0.0462371	-0.466667	0.173939	-0.672727	0.0330412	6.44575	4.31965	4.07802	5.83315	6.04921	2.83739	1.69385	5.89273	3.67795	4.83677
darkseagreen4	Pms2	0.485222	0.0494605	-0.0424242	0.907364	-0.672727	0.0330412	12.8108	12.5781	12.8779	12.4925	12.7473	13.0676	12.6322	13.0704	12.4869	12.7543
darkseagreen4	Hoxd9	0.48434	0.0440789	-0.212121	0.556306	-0.672727	0.0330412	5.60971	7.42723	3.89601	6.65955	7.63671	6.32694	1.51213	5.33043	2.44398	6.89234
darkseagreen4	Slc7a15	0.473283	0.0449563	-0.381818	0.276255	-0.672727	0.0330412	16.1881	13.6029	14.8658	13.7029	13.4632	12.4621	14.1236	14.9166	12.6612	13.5008
darkseagreen4	F8	0.47313	0.0489965	-0.00606061	0.986743	-0.672727	0.0330412	11.1772	11.2598	11.6051	11.2496	11.0873	11.637	10.7873	11.5515	11.1227	11.2362
darkseagreen4	Prep	0.470884	0.03379	-0.478788	0.161523	-0.672727	0.0330412	12.9647	12.9892	12.7456	12.5197	11.6949	12.6411	12.4165	12.8416	12.4997	12.6438
darkseagreen4	Zfp94	0.461604	0.0992438	-0.648485	0.0425401	-0.672727	0.0330412	12.3831	12.3285	12.4469	12.1073	11.7312	11.4034	12.0501	12.0645	11.4138	11.9046
darkseagreen4	Armcx6_dup1	0.45755	0.0407918	-0.624242	0.0537178	-0.672727	0.0330412	13.0525	12.3581	12.6452	9.20275	13.8376	12.2439	11.1897	12.9538	12.3278	13.0735
darkseagreen4	LOC685722	0.448086	0.0264229	-0.393939	0.259998	-0.672727	0.0330412	7.56619	6.83747	9.2337	8.59568	8.61593	6.33529	6.91171	5.11164	9.19621	5.03013
darkseagreen4	Vopp1	0.410479	0.127124	-0.0909091	0.802772	-0.672727	0.0330412	16.0065	15.1453	15.6248	15.8051	15.8973	15.8198	15.2781	15.3572	15.6777	15.4008
darkseagreen4	Vps45	0.310671	0.121198	-0.0787879	0.828717	-0.672727	0.0330412	14.1177	14.6932	14.4366	14.0403	14.132	14.2491	14.1828	14.4901	14.1303	13.8421
darkseagreen4	Mrpl44	0.13211	0.0256757	-0.333333	0.346594	-0.672727	0.0330412	12.6877	12.8089	12.4576	12.6562	11.1272	12.4381	12.2453	11.6556	12.4994	12.9465
darkseagreen4	Prkca	0.085998	0.146016	0.2	0.579584	-0.672727	0.0330412	15.2023	15.2788	14.7942	15.4589	15.1306	15.2451	14.4363	15.3399	14.8665	12.6655
darkseagreen4	Nudt9	0.0336493	0.0131529	-0.030303	0.933773	-0.672727	0.0330412	15.2274	14.1663	14.2215	14.4259	14.1606	13.9535	15.143	14.4308	14.7299	13.9315
brown2	Pcdhga9	0.695714	0.430082	0.660606	0.0375884	0.660606	0.0375884	13.483	12.9055	13.4187	15.7656	15.2137	14.4369	14.5324	13.8414	13.9611	13.4595
brown2	Samd12	0.665729	0.31757	0.515152	0.127553	0.660606	0.0375884	12.059	13.0093	12.9322	13.2268	13.9405	13.3554	13.4086	12.8923	13.1304	12.141
brown2	Slc7a4	0.644852	0.0425611	0.587879	0.0738777	0.660606	0.0375884	8.37591	8.22579	8.19226	8.8798	9.51286	9.1593	9.05798	8.45306	9.18822	8.76779
brown2	Ndufab1	0.623016	0.617588	0.709091	0.0216659	0.660606	0.0375884	11.6002	11.6421	11.9154	12.2219	11.9912	12.1833	12.4225	11.7823	12.1361	12.1912
brown2	Stx3	0.559638	0.212236	0.406061	0.244282	0.660606	0.0375884	13.3254	13.2715	13.2476	13.4067	13.6147	13.6295	13.3911	13.0244	13.8187	13.0115
brown2	Haus1	0.473366	0.185098	0.430303	0.214492	0.660606	0.0375884	13.8634	14.1784	13.8193	14.1341	14.2122	14.4098	14.1529	13.8387	14.101	14.1465
brown2	Pus7	0.832996	0.716896	0.393939	0.259998	0.660606	0.0375884	10.3013	10.4152	10.6247	10.6527	11.6756	11.419	10.8951	10.385	11.4502	10.5841
brown2	Dusp16	0.741541	0.423679	0.0424242	0.907364	0.660606	0.0375884	9.029	9.50036	10.1594	9.54606	11.4731	10.4063	9.15564	9.306	9.7927	9.26455
brown2	Ykt6	0.662617	0.241023	0.333333	0.346594	0.660606	0.0375884	10.9351	11.124	11.496	11.4245	12.1864	11.8581	11.8167	11.9936	11.9312	10.5556
brown2	Ghr	0.655419	0.303864	0.333333	0.346594	0.660606	0.0375884	12.0133	11.8809	11.3816	11.7351	13.103	12.3485	12.2591	11.832	11.9343	11.6735
brown2	Clcn4	0.609405	0.459304	-0.0545455	0.881036	0.660606	0.0375884	13.7415	13.4557	13.8539	13.5973	14.3508	13.9116	13.5831	13.6629	13.907	13.7616
brown2	Mettl4	0.609135	0.343567	0.393939	0.259998	0.660606	0.0375884	10.6916	11.8599	10.7013	9.93015	12.1513	12.2222	11.8968	11.1233	12.07	10.7388
brown2	LOC314655	0.583132	0.0399921	0.151515	0.676065	0.660606	0.0375884	6.00138	7.51003	8.38499	8.03016	8.77905	8.21456	7.90355	8.31442	7.77433	7.58467
brown2	Srsf9	0.530065	0.226118	-0.0181818	0.96024	0.660606	0.0375884	12.4538	12.2138	13.2053	12.73	13.2304	12.8582	12.6581	12.5096	13.0012	12.741
brown2	Rab40b	0.489811	0.301099	0.151515	0.676065	0.660606	0.0375884	13.2268	12.446	13.3736	13.3505	13.6649	13.5478	12.6793	13.5773	13.4519	12.8192
brown2	Sfxn2	0.467393	0.422189	0.163636	0.651477	0.660606	0.0375884	12.4851	12.3848	14.596	12.844	17.6592	15.3107	12.9446	13.5816	13.1247	14.8829
brown2	RGD1564149	0.42696	0.232533	0.381818	0.276255	0.660606	0.0375884	9.99416	10.7613	9.10821	11.7972	12.2023	11.0148	10.8444	7.3194	11.3317	10.3512
brown2	Fam70a	0.425207	0.0923785	0.151515	0.676065	0.660606	0.0375884	13.7164	12.1655	11.9921	12.13	14.8615	12.5027	13.1868	12.5384	12.4538	12.3272
brown2	Insl3	0.398977	0.135423	0.878788	0.000813862	0.660606	0.0375884	9.25276	7.78566	5.81626	11.3882	9.81464	12.2967	12.0441	10.55	11.4785	6.09456
brown2	Ppp1r3d	0.398977	0.214731	0.127273	0.726057	0.660606	0.0375884	9.80324	10.0156	10.1871	10.5885	10.9814	10.2076	10.0436	9.33893	11.0049	10.8049
brown2	Vom1r42	0.394515	0.711024	0.587879	0.0738777	0.660606	0.0375884	3.06894	6.88975	4.56814	7.05238	9.25886	7.23467	7.89953	7.08324	9.34343	6.87771
brown2	LOC289035	0.385941	0.127599	0.50303	0.138334	0.660606	0.0375884	14.0004	12.4112	13.4833	16.3023	12.2726	13.672	15.921	14.9871	12.8837	13.0493
brown2	Ccdc81	0.38514	0.175417	0.478788	0.161523	0.660606	0.0375884	8.47367	8.55126	8.40339	9.87152	10.1659	9.4928	9.91125	9.7093	9.89282	8.10582
brown2	Rhebl1	0.378866	0.772591	0.575758	0.0815528	0.660606	0.0375884	8.02187	12.2332	10.0943	11.9839	14.0139	12.6046	14.0955	10.1008	11.4886	10.4595
brown2	Ndufb8	0.356157	0.0510698	0.466667	0.173939	0.660606	0.0375884	10.6031	10.0618	9.97132	15.4275	9.84178	11.9488	10.4034	9.9942	11.9536	9.78272
brown2	Bcl2l10	0.326645	0.0716866	0.212121	0.556306	0.660606	0.0375884	9.36836	8.53555	8.68578	9.22973	10.1405	9.46118	9.18309	8.75903	10.1451	10.0532
brown2	Dusp12	0.319795	0.190374	0.624242	0.0537178	0.660606	0.0375884	10.7566	12.6796	12.4361	13.3596	13.2503	12.7254	13.4994	12.8088	12.8322	12.8265
brown2	Dbr1	0.307538	0.139641	0.260606	0.467089	0.660606	0.0375884	14.2483	14.3813	14.0597	14.9486	14.3389	13.7554	14.6005	14.4542	14.6204	14.0489
brown2	Taz	0.257455	0.0947117	0.0181818	0.96024	0.660606	0.0375884	11.9002	11.7875	11.6645	11.8969	12.1858	11.6445	12.2906	11.108	11.9498	10.9125
brown2	Clec4a3	0.227229	0.0243147	0.393939	0.259998	0.660606	0.0375884	9.66634	10.1459	10.7789	9.00342	11.8913	12.2541	11.5302	12.5407	11.3566	8.26738
brown2	Dnajc7	0.171023	1	0.527273	0.117308	0.660606	0.0375884	11.3713	13.5084	12.9728	15.3374	16.285	15.255	13.8174	15.6836	17.1003	13.5857
brown2	Pip5k1a	-0.176932	0.157371	0.248485	0.488776	0.660606	0.0375884	13.4464	13.7075	13.8552	14.072	11.741	14.2684	13.3757	13.5796	14.4048	14.2571
coral1	Rxra	0.765705	0.497355	-0.527273	0.117308	-0.660606	0.0375884	11.097	10.311	11.69	10.9836	11.3858	9.43858	10.3598	11.3672	10.4143	10.2591
coral1	Kat5	0.726315	0.433018	-0.684848	0.0288828	-0.660606	0.0375884	13.569	13.4791	13.6172	13.2996	13.4069	12.861	13.3318	13.5808	13.4224	13.163
coral1	Ddx39a	0.714334	0.311681	-0.50303	0.138334	-0.660606	0.0375884	11.7724	10.7056	11.7233	11.0367	11.6252	10.5677	10.7174	11.6495	10.7373	10.3531
coral1	Wsb2	0.691719	0.257836	-0.624242	0.0537178	-0.660606	0.0375884	12.5708	12.1267	12.8483	12.432	11.9409	11.8567	11.8272	12.4379	12.4318	12.8075
coral1	Hyou1	0.684661	0.337179	-0.418182	0.229113	-0.660606	0.0375884	14.688	14.4978	15.0006	14.5547	14.2969	14.4049	14.4372	14.6582	14.4824	14.3037
coral1	Polr2f	0.672459	0.519843	-0.6	0.066688	-0.660606	0.0375884	16.4118	15.8969	16.2757	15.8566	15.6593	15.5452	15.6166	15.8118	14.6749	15.3464
coral1	Vac14	0.669542	0.243936	-0.612121	0.0599721	-0.660606	0.0375884	12.2936	12.3216	12.5004	12.3144	12.6183	11.8615	12.2455	12.2411	12.1417	12.0508
coral1	Cog4	0.653239	0.298036	-0.345455	0.328227	-0.660606	0.0375884	12.5295	11.7387	12.2973	12.1809	11.9812	11.9469	11.9648	12.3518	12.1533	12.1388
coral1	Crebzf	0.652299	0.181392	-0.369697	0.29305	-0.660606	0.0375884	13.1828	12.4764	12.9589	12.9203	12.6903	12.1673	12.7673	12.7016	12.4923	12.5492
coral1	Cpsf3l	0.651231	0.220008	-0.478788	0.161523	-0.660606	0.0375884	10.8773	9.24994	11.4079	10.2368	9.77661	9.22492	10.3523	10.5516	9.27401	10.431
coral1	Unc5a	0.607099	0.273053	-0.69697	0.0250967	-0.660606	0.0375884	11.6108	11.4601	11.8795	10.4382	9.90444	10.3306	10.0813	11.4441	10.9742	11.1954
coral1	Trafd1	0.603275	0.183431	-0.587879	0.0738777	-0.660606	0.0375884	12.6771	12.174	12.869	12.2807	13.1157	11.6519	12.221	12.3021	12.4746	12.0256
coral1	Tmem176b	0.600863	0.465658	-0.624242	0.0537178	-0.660606	0.0375884	14.7905	14.7911	15.171	14.2371	11.9849	13.2265	13.6797	14.2104	14.0557	14.1802
coral1	Mtr	0.718591	0.374683	-0.248485	0.488776	-0.660606	0.0375884	12.9744	12.1958	12.9419	13.3299	12.5194	12.287	12.4634	12.7239	12.3067	12.5495
coral1	Sgk1	0.662608	0.231849	-0.0787879	0.828717	-0.660606	0.0375884	15.5104	15.5848	15.6155	15.5868	15.4608	15.1368	15.733	15.5966	14.993	15.4248
coral1	Rpl14	0.647867	1	-0.248485	0.488776	-0.660606	0.0375884	17.1348	17.0266	17.1548	17.3196	17.0247	17.0142	16.9133	17.2041	16.8616	17.3203
coral1	Ddx28	0.631365	0.330661	-0.333333	0.346594	-0.660606	0.0375884	11.727	11.2662	11.5016	10.9401	9.96384	10.5269	10.4476	11.5766	9.89829	10.1653
coral1	Gaa	0.599008	0.575644	-0.224242	0.533401	-0.660606	0.0375884	14.363	13.5847	14.5958	14.9544	14.2721	14.2309	13.6105	14.1958	13.7806	14.3962
coral1	Ncstn	0.583325	0.0739929	-0.236364	0.510885	-0.660606	0.0375884	14.7176	14.4927	15.3382	15.3649	14.239	14.475	14.4897	14.911	14.6758	14.6328
coral1	Isl1	0.581856	0.170281	-0.2	0.579584	-0.660606	0.0375884	12.6791	12.3608	12.5611	12.9159	11.0431	11.7757	11.9779	12.2527	12.6394	11.3582
coral1	Bcat2	0.579655	0.15474	-0.248485	0.488776	-0.660606	0.0375884	9.88068	8.53498	9.54514	9.452	8.51829	8.49215	9.26787	10.0091	9.023	9.13997
coral1	Ssr4	0.571695	0.390242	-0.175758	0.627188	-0.660606	0.0375884	16.1585	16.1032	16.3791	16.4719	14.9429	15.2562	16.0233	16.3918	15.9725	16.156
coral1	Fan1	0.552824	0.0576676	-0.515152	0.127553	-0.660606	0.0375884	10.8366	10.9296	11.1388	10.895	10.7527	9.46333	9.77453	11.6202	10.8269	10.1494
coral1	Rae1	0.533107	0.0398777	-0.624242	0.0537178	-0.660606	0.0375884	12.7411	12.5604	12.8646	11.9851	11.7037	11.9921	12.2852	12.567	12.3123	12.5124
coral1	RGD1310039	0.519005	0.0533112	-0.187879	0.603218	-0.660606	0.0375884	10.0955	11.5237	10.7653	10.5485	9.55996	9.04823	10.8417	10.3375	10.8481	9.95661
coral1	Sh3bp4	0.518291	0.44594	-0.2	0.579584	-0.660606	0.0375884	11.6318	11.0596	12.1971	12.7739	10.7899	11.394	10.7896	11.693	11.5272	11.9378
coral1	Trappc3	0.516982	0.191603	-0.393939	0.259998	-0.660606	0.0375884	14.9644	14.7371	15.1931	14.9217	15.2275	14.6801	14.9957	14.8731	14.9151	14.9147
coral1	Hsd17b7	0.516118	0.170371	-0.672727	0.0330412	-0.660606	0.0375884	10.9151	11.1188	10.0655	8.07644	9.54243	8.73714	8.66801	10.5239	10.6284	9.37321
coral1	LOC306079	0.511228	0.781274	-0.260606	0.467089	-0.660606	0.0375884	16.2665	16.2501	16.2768	16.4039	16.228	16.1	16.183	16.3186	16.0646	16.5353
coral1	LOC100125384	0.507527	0.147676	-0.309091	0.384841	-0.660606	0.0375884	11.5359	12.383	12.1161	11.7117	11.4588	10.958	11.6239	11.6011	11.8288	10.351
coral1	Tmem203	0.480414	0.217974	-0.539394	0.107593	-0.660606	0.0375884	12.8111	11.0769	12.7846	11.8444	11.8696	8.36279	11.3433	12.3227	11.4349	11.2046
coral1	Golt1b	0.453334	0.324313	-0.115152	0.75142	-0.660606	0.0375884	16.0672	15.7314	15.928	16.0381	15.3793	15.6192	15.7538	16.1454	15.7408	16.2179
coral1	RT1-CE1	0.440395	0.192741	-0.454545	0.186905	-0.660606	0.0375884	12.1169	9.20405	11.4545	10.2578	8.92926	8.59266	10.6733	10.0963	7.95659	10.7315
coral1	RGD1563438	0.431575	0.114792	-0.127273	0.726057	-0.660606	0.0375884	11.771	8.43515	10.9675	11.8744	10.8763	8.93903	9.66551	12.3265	8.22227	10.0065
coral1	Cd276	0.427707	0.0199206	-0.151515	0.676065	-0.660606	0.0375884	10.1998	10.7662	11.0469	10.1032	10.5563	10.1196	11.1364	11.1932	10.8208	10.1844
coral1	Prelid1	0.384702	0.095756	-0.430303	0.214492	-0.660606	0.0375884	15.4139	15.3169	15.5115	15.4607	15.0727	14.9851	15.3633	15.2228	15.2389	15.2959
coral1	Tcfe2a	0.261858	0.162679	-0.163636	0.651477	-0.660606	0.0375884	10.1723	8.42785	9.84242	8.89168	8.42219	8.46198	9.03179	9.91757	8.58092	10.6518
coral1	Fibp	0.14851	0.306023	0.260606	0.467089	-0.660606	0.0375884	12.2525	11.4636	9.73872	12.3665	9.91885	10.1189	12.1112	10.1829	11.8787	8.82489
coral1	Aatk	-0.0427446	0.0142576	0.50303	0.138334	-0.660606	0.0375884	13.9223	13.836	12.3234	15.1542	13.3182	15.0386	12.5982	14.0774	14.991	12.013
coral1	Fam195a	-0.0513228	0.175933	0.418182	0.229113	-0.660606	0.0375884	12.0907	8.21511	14.4989	14.983	11.1294	14.7239	12.266	12.8747	12.9599	13.1792
pink	Gpr165	0.860895	0.529711	-0.418182	0.229113	-0.660606	0.0375884	12.6477	13.9269	12.765	11.905	12.434	11.7715	13.6737	12.3987	11.3377	12.879
pink	Nnat	0.847745	0.773002	-0.29697	0.404702	-0.660606	0.0375884	19.1731	19.3542	19.2356	18.9037	19.2131	18.7846	19.4515	18.7586	18.5919	19.5636
pink	Gap43	0.814254	0.554077	-0.321212	0.365468	-0.660606	0.0375884	19.3684	19.6669	19.3099	19.3562	19.513	19.2881	19.469	19.2664	19.0609	19.5152
pink	Tcf7l2	0.766745	0.251326	-0.309091	0.384841	-0.660606	0.0375884	12.93	13.248	12.4982	12.4933	12.5068	12.197	13.0625	12.6133	12.417	13.0201
pink	Myo1d	0.760701	0.263337	-0.745455	0.0133301	-0.660606	0.0375884	12.109	12.6732	12.1095	11.2234	11.9145	11.3104	11.9233	11.7148	11.5365	11.8525
pink	MGC114440	0.756846	0.421616	-0.612121	0.0599721	-0.660606	0.0375884	8.91968	10.2837	8.02647	4.2776	8.98096	7.83343	7.37543	6.41068	3.49295	8.21077
pink	Grin3a	0.754471	0.191653	-0.309091	0.384841	-0.660606	0.0375884	11.1494	11.9093	11.4911	10.4295	11.4216	10.735	11.6556	11.3625	10.2235	11.5074
pink	Ddah1	0.750757	0.2738	-0.466667	0.173939	-0.660606	0.0375884	13.6226	13.9921	14.1434	13.3511	14.0811	13.9927	13.4922	13.5059	12.6502	13.9148
pink	Fa2h	0.749537	0.377199	-0.454545	0.186905	-0.660606	0.0375884	12.6394	12.9707	12.4929	11.9082	12.4996	12.5333	12.4697	12.4704	12.1377	12.9294
pink	Ankrd6	0.742406	0.23778	0.309091	0.384841	-0.660606	0.0375884	13.6451	14.2022	13.7122	13.727	13.5866	13.7779	14.3414	13.6572	13.5221	14.0707
pink	Eif1a	0.728385	0.49485	-0.393939	0.259998	-0.660606	0.0375884	15.6489	15.7021	15.5348	15.5451	15.6412	15.6223	15.4576	15.5029	15.287	15.9088
pink	Samd4a	0.724957	0.338276	-0.551515	0.0984012	-0.660606	0.0375884	12.3294	12.7002	12.5361	12.2793	12.6099	12.094	12.4005	11.9804	12.1025	12.8036
pink	Col14a1	0.721301	0.298877	-0.393939	0.259998	-0.660606	0.0375884	7.74304	9.94293	9.13455	7.19279	9.25359	8.2359	8.84388	8.47661	7.51388	8.43054
pink	Pde1a	0.719085	0.53366	-0.430303	0.214492	-0.660606	0.0375884	15.1959	15.3704	14.724	14.3783	14.1731	14.4627	14.3838	14.1961	13.3619	14.8997
pink	Adcy8	0.704262	0.0456825	-0.393939	0.259998	-0.660606	0.0375884	9.0376	10.4474	8.26845	7.27668	8.87626	7.67241	10.0391	7.98026	7.14761	8.75475
pink	Pcdh19	0.703764	0.440676	-0.418182	0.229113	-0.660606	0.0375884	13.7454	13.759	13.3319	13.2252	14.2253	13.2452	13.6388	13.3957	13.1481	13.8907
pink	Thsd7b	0.698425	0.190742	-0.321212	0.365468	-0.660606	0.0375884	9.55068	10.548	10.2153	8.86442	9.45437	8.91046	10.4604	9.73662	8.10963	9.7087
pink	Nrxn1	0.695991	0.366378	-0.321212	0.365468	-0.660606	0.0375884	16.0332	16.3832	16.0786	16.057	16.3756	16.0329	16.1658	15.8201	15.8972	16.1431
pink	Zfp608	0.687464	0.0733339	-0.684848	0.0288828	-0.660606	0.0375884	13.2239	13.612	13.2535	12.9298	13.1807	12.8646	13.2245	12.8652	12.9591	13.2369
pink	Gnai1	0.67921	0.307505	-0.284848	0.425038	-0.660606	0.0375884	18.0299	18.0325	17.7339	17.5891	17.7445	17.8926	17.8426	17.6986	17.502	17.9893
pink	Cd55	0.674675	0.109384	-0.393939	0.259998	-0.660606	0.0375884	10.335	11.0133	10.4956	9.80188	10.277	9.55911	10.9149	10.795	9.9281	10.106
pink	Dpyd	0.673018	0.125221	-0.418182	0.229113	-0.660606	0.0375884	12.3455	12.6415	12.5764	12.3679	12.2904	12.0646	12.4988	11.3914	11.5664	12.2476
pink	Pak7	0.666398	0.157064	-0.563636	0.089724	-0.660606	0.0375884	13.6628	13.7687	13.6289	13.5284	13.6658	13.5403	13.4691	13.3822	13.3024	13.707
pink	Ftcd	0.663627	0.100304	-0.333333	0.346594	-0.660606	0.0375884	11.2058	11.0311	10.1671	9.85828	10.8232	9.21711	12.2138	10.6702	9.60629	10.6743
pink	Dlgap1	0.6598	0.130829	-0.50303	0.138334	-0.660606	0.0375884	13.2037	13.5479	13.4037	12.9972	13.5252	13.0993	13.3939	13.3972	13.0865	13.6912
pink	Vwa3a	0.654255	0.158014	-0.551515	0.0984012	-0.660606	0.0375884	12.4819	12.1447	12.8333	12.5917	11.8969	11.4077	11.8568	11.6624	9.63828	11.6563
pink	Chd6	0.651826	0.136561	-0.442424	0.200423	-0.660606	0.0375884	13.9501	14.1984	14.069	14.009	13.9262	13.8573	13.9868	13.9745	13.9173	14.0633
pink	Homez	0.645423	0.0900188	-0.369697	0.29305	-0.660606	0.0375884	8.70996	10.3573	9.6358	7.99333	10.0457	9.02421	9.52175	9.16812	8.90356	9.50843
pink	Snx30	0.643992	0.11309	-0.648485	0.0425401	-0.660606	0.0375884	12.5475	13.0066	12.7397	12.2568	12.666	12.5175	12.5354	12.4165	12.3118	12.8765
pink	Epb41l4b	0.637731	0.121969	-0.321212	0.365468	-0.660606	0.0375884	10.9508	12.0227	12.0653	11.2478	11.6572	11.2483	11.6718	11.3364	10.4337	11.4346
pink	Col4a1	0.634081	0.128372	-0.733333	0.0158006	-0.660606	0.0375884	10.2523	10.9619	11	9.45942	10.3751	9.89781	10.0145	10.0076	9.48084	9.981
pink	Mrf	0.633439	0.110038	-0.333333	0.346594	-0.660606	0.0375884	12.102	11.941	11.6278	11.2051	10.7529	11.3334	11.655	11.7844	11.0702	11.8527
pink	Grip2	0.628722	0.232155	-0.418182	0.229113	-0.660606	0.0375884	9.03388	9.36686	10.3562	8.71131	8.965	8.77574	9.50609	9.13683	8.27828	9.53531
pink	RGD1307443	0.622182	0.15734	-0.490909	0.149656	-0.660606	0.0375884	12.4558	12.0437	12.1337	11.73	12.4159	12.0723	11.8968	12.2714	11.5861	12.3236
pink	Adcyap1r1	0.617281	0.244223	-0.50303	0.138334	-0.660606	0.0375884	15.9956	16.1273	15.9578	15.9484	16.1858	15.9438	15.9828	15.8343	15.8504	16.0667
pink	Sertm1	0.612312	0.0662449	0.393939	0.259998	-0.660606	0.0375884	9.56348	10.6134	8.59362	9.92391	9.80953	9.86794	11.4814	9.4864	9.08358	10.0704
pink	Cotl1	0.610348	0.0827013	-0.381818	0.276255	-0.660606	0.0375884	12.9398	13.009	13.0783	12.3336	12.8787	12.6236	13.2873	12.3319	12.5697	12.9553
pink	Ntsr1	0.609559	0.128832	-0.321212	0.365468	-0.660606	0.0375884	7.37118	8.73115	5.84854	5.74549	7.45672	5.43436	8.30111	6.40324	4.95503	6.86906
pink	Cdkn1a	0.608609	0.0602082	-0.309091	0.384841	-0.660606	0.0375884	12.6891	13.4587	12.1224	12.515	12.3058	11.3185	12.5387	11.6207	11.1885	12.3805
pink	Galnt6	0.607827	0.101999	-0.781818	0.00754701	-0.660606	0.0375884	10.1992	10.859	10.1485	8.42203	9.8844	9.03016	9.0058	9.36069	7.86312	9.4474
pink	Fbn1	0.595606	0.06126	-0.29697	0.404702	-0.660606	0.0375884	9.15192	10.6293	9.96117	9.06616	9.54951	9.55577	9.54701	9.38811	8.96697	10.5728
pink	Unc5d	0.595172	0.0929746	-0.721212	0.0185732	-0.660606	0.0375884	10.8208	11.9856	11.7477	9.99347	10.5585	9.99122	10.5206	11.0894	11.0123	11.4954
pink	Rgnef	0.594476	0.069247	-0.393939	0.259998	-0.660606	0.0375884	11.5246	11.5917	11.0275	10.9875	11.4263	11.377	11.1941	11.3658	11.0264	11.4453
pink	Cbln1	0.591662	0.059161	-0.345455	0.328227	-0.660606	0.0375884	6.4745	8.38737	8.13275	5.29285	4.84286	5.07165	7.49769	6.57412	5.20481	8.5541
pink	Mis18bp1	0.591295	0.0547833	-0.745455	0.0133301	-0.660606	0.0375884	7.44045	7.74423	7.96423	6.99387	7.38234	7.27062	7.06796	6.91401	5.35908	7.2973
pink	Cml1	0.590547	0.0890402	-0.539394	0.107593	-0.660606	0.0375884	10.8765	11.243	11.0059	9.01362	8.90431	9.80615	9.73159	10.4132	8.47409	9.8534
pink	Snx33	0.590169	0.0674096	-0.6	0.066688	-0.660606	0.0375884	11.0942	10.5314	10.3713	10.2318	9.70098	9.75136	9.55411	10.2422	9.5314	10.1942
pink	Dlk1	0.581638	0.190548	-0.612121	0.0599721	-0.660606	0.0375884	13.6501	13.1536	13.4578	12.9678	13.8264	12.6362	12.4218	13.2019	11.8302	14.0292
pink	Ppp1r1b	0.580957	0.0119289	-0.575758	0.0815528	-0.660606	0.0375884	7.1468	11.4526	7.94342	6.14881	6.71495	4.81054	8.41747	6.39566	6.38866	7.09015
pink	Abhd14b	0.580554	0.120781	-0.345455	0.328227	-0.660606	0.0375884	12.2838	13.1338	12.9961	11.6807	11.6787	12.3799	11.8039	10.754	11.1608	12.2845
pink	Acaca	0.580537	0.0407068	-0.321212	0.365468	-0.660606	0.0375884	12.6339	13.1612	12.7683	12.5786	12.6968	12.616	12.9021	12.7631	12.5812	12.7267
pink	Olr1720	0.575559	0.0850707	-0.575758	0.0815528	-0.660606	0.0375884	7.95258	8.13952	8.63247	0.308703	5.81373	7.02712	7.91098	3.58494	7.1901	5.71226
pink	Ccdc148	0.571201	0.0724382	-0.660606	0.0375884	-0.660606	0.0375884	12.2823	12.573	12.64	12.316	12.5547	12.0692	12.2688	12.5615	12.1575	12.3453
pink	Kcnh7	0.566024	0.103339	-0.745455	0.0133301	-0.660606	0.0375884	12.2796	12.4306	11.8876	11.0138	11.3928	11.2707	11.2815	11.4387	10.755	11.5409
pink	Amotl2	0.564055	0.0897452	-0.333333	0.346594	-0.660606	0.0375884	9.65873	9.71674	10.0069	8.925	9.69416	9.84697	9.08234	9.87165	9.19749	10.2386
pink	Rsph10b	0.561073	0.107765	0.284848	0.425038	-0.660606	0.0375884	8.24323	9.10316	7.92143	7.97779	7.70139	9.71464	8.6727	7.40341	8.00547	8.60697
pink	Myl6	0.558912	0.0585863	-0.636364	0.0479117	-0.660606	0.0375884	13.8183	13.0633	10.143	10.0388	9.79143	9.63495	8.15496	5.50142	6.13219	13.6494
pink	Il16	0.556116	0.118164	-0.769697	0.00922195	-0.660606	0.0375884	8.21666	8.91426	8.53994	6.97945	7.80661	6.2257	7.99946	7.40558	7.41657	7.94618
pink	Cdh20	0.55518	0.0566719	-0.490909	0.149656	-0.660606	0.0375884	12.5459	13.3104	12.8084	12.0326	12.6546	12.1817	12.8425	12.3699	12.3216	13.165
pink	Chrm5	0.551835	0.157961	-0.357576	0.310376	-0.660606	0.0375884	10.8192	10.5815	10.4617	10.4805	11.8761	10.4926	10.2559	9.8168	9.48217	11.412
pink	Slc8a1	0.542056	0.114973	-0.490909	0.149656	-0.660606	0.0375884	16.2377	16.3605	16.2236	16.1517	15.5328	16.0918	16.1814	15.8367	15.5799	16.1999
pink	Aloxe3	0.541526	0.0920986	0.490909	0.149656	-0.660606	0.0375884	7.81238	8.96524	8.22672	9.36957	9.97679	8.79964	11.0574	9.62154	7.99765	8.37962
pink	Sphkap	0.531486	0.0697635	-0.406061	0.244282	-0.660606	0.0375884	12.7293	13.5961	13.5422	12.9522	13.0064	12.6271	13.3049	12.7907	12.8854	13.2106
pink	Gys1	0.530625	0.092859	-0.830303	0.00294023	-0.660606	0.0375884	10.4383	10.36	10.5632	10.1122	10.2178	9.46916	9.88862	9.43008	9.80444	10.4266
pink	Ears2	0.519612	0.036248	-0.672727	0.0330412	-0.660606	0.0375884	8.67638	9.48529	8.86217	6.85878	8.92394	8.12696	8.33842	8.11894	8.08709	8.69757
pink	Sox6	0.51908	0.0699995	-0.50303	0.138334	-0.660606	0.0375884	13.0505	13.4806	13.158	12.8356	12.0871	12.8015	12.9647	12.9669	12.7853	12.9293
pink	Med28	0.515823	0.0813383	-0.648485	0.0425401	-0.660606	0.0375884	13.9226	13.6152	13.7955	13.2034	13.8378	13.4707	13.6199	13.7926	13.5	13.4968
pink	Hexim2	0.514969	0.0707592	-0.624242	0.0537178	-0.660606	0.0375884	10.6439	11.2387	11.6069	9.65438	10.6667	10.5417	10.1794	10.4691	8.69518	10.0444
pink	Pnma5	0.514759	0.0775283	-0.478788	0.161523	-0.660606	0.0375884	6.68144	6.99342	7.4324	3.94269	4.14638	6.67922	6.86865	5.74995	6.47456	6.95788
pink	St6galnac3	0.512011	0.0557152	-0.29697	0.404702	-0.660606	0.0375884	15.1936	15.7041	15.1872	15.2753	15.1188	15.0754	15.1651	15.3008	14.8562	15.4253
pink	Pak1	0.883619	1	-0.260606	0.467089	-0.660606	0.0375884	16.4819	16.6999	16.4705	16.2842	16.4144	16.4621	16.6669	16.4415	16.2767	16.7012
pink	Cntnap5	0.796109	0.768561	-0.0666667	0.854813	-0.660606	0.0375884	13.4812	13.9483	13.3767	13.2804	13.7188	13.5577	13.8446	13.3717	12.9801	13.4167
pink	Nap1l5	0.785868	0.304052	-0.151515	0.676065	-0.660606	0.0375884	16.711	17.5248	16.6294	16.275	16.0746	16.4777	17.5303	16.6176	16.4406	17.0673
pink	Plekha1	0.77639	0.38652	0.139394	0.700932	-0.660606	0.0375884	16.4926	16.545	16.4521	16.1915	16.2602	16.5724	16.57	16.3815	16.1616	16.3684
pink	Cntnap5a	0.764166	0.751339	0.10303	0.776998	-0.660606	0.0375884	13.775	14.1581	13.5741	13.5498	13.572	13.903	13.957	13.5941	13.2749	13.7802
pink	Hpcal1	0.729676	0.436388	-0.0909091	0.802772	-0.660606	0.0375884	14.238	14.3772	13.9036	13.938	13.6629	14.1403	14.1768	13.8179	13.3428	14.6667
pink	Iqsec3	0.724013	0.0691474	-0.236364	0.510885	-0.660606	0.0375884	12.0438	12.4293	12.1936	11.883	12.167	11.7371	13.0724	12.0856	11.6651	12.5697
pink	Maged2	0.71451	0.251326	0.115152	0.75142	-0.660606	0.0375884	12.5105	13.1893	12.3754	12.1306	12.4073	12.7618	13.1244	12.6837	11.8182	13.2499
pink	Ttbk2	0.713596	0.106295	-0.0545455	0.881036	-0.660606	0.0375884	14.7618	15.2394	14.7123	14.5619	14.9601	14.7491	15.024	14.8222	14.7967	14.9499
pink	Sema5a	0.699266	0.112197	-0.2	0.579584	-0.660606	0.0375884	13.3422	13.9915	13.2503	13.171	13.5573	13.1731	14.0486	13.3712	13.2497	13.4881
pink	Kcnip4	0.697932	0.208319	-0.0787879	0.828717	-0.660606	0.0375884	15.4832	15.9618	15.716	15.288	15.9837	15.6244	16.3076	15.2126	15.0157	16.0317
pink	Ahi1	0.69684	0.422448	0.224242	0.533401	-0.660606	0.0375884	16.1362	16.481	16.1539	16.2643	16.3483	16.5351	16.2903	16.0775	15.853	16.4816
pink	Tacr3	0.686915	0.160103	-0.030303	0.933773	-0.660606	0.0375884	8.48475	9.58757	8.61007	8.42174	8.66867	8.55038	9.91418	8.6345	7.88233	9.25182
pink	Fam19a4	0.686264	0.176165	-0.0545455	0.881036	-0.660606	0.0375884	8.16233	7.49137	5.61773	6.24924	6.9635	7.23402	7.50291	6.76133	5.34654	7.9324
pink	Cacna1g	0.682762	0.116132	-0.0424242	0.907364	-0.660606	0.0375884	8.99093	9.89056	9.01423	8.76246	9.71002	9.11068	9.63073	9.43947	8.49522	9.23212
pink	Galr1	0.679574	0.134764	0.248485	0.488776	-0.660606	0.0375884	5.43427	8.14413	2.66454	6.01962	3.4668	5.28576	6.16754	3.28088	4.24051	5.55669
pink	Dio3	0.676794	0.449662	-0.212121	0.556306	-0.660606	0.0375884	10.8785	11.5888	10.7918	10.4071	10.7441	11.4114	10.1507	11.1171	8.95323	11.4656
pink	Il4ra	0.672457	0.168533	0.0181818	0.96024	-0.660606	0.0375884	9.21244	9.04536	9.14703	9.5416	9.21044	8.70418	9.71394	8.50896	6.65813	9.64867
pink	Plekhh1	0.671319	0.204352	0.127273	0.726057	-0.660606	0.0375884	11.9212	12.115	11.7348	11.2098	11.7867	11.9508	11.9771	11.9618	11.2613	11.9114
pink	Vsnl1	0.667566	0.265977	0.260606	0.467089	-0.660606	0.0375884	17.4158	17.8556	17.351	17.6696	17.4287	17.4671	17.4699	17.6086	17.2772	18.0089
pink	Timp4	0.666213	0.191733	0.0181818	0.96024	-0.660606	0.0375884	13.1548	13.5391	13.4686	13.041	12.6746	13.0081	13.6601	13.6634	12.9601	13.4724
pink	Tox2	0.663226	0.080845	-0.030303	0.933773	-0.660606	0.0375884	11.7897	12.7231	12.1742	11.3789	11.888	11.8433	12.8896	12.7075	11.6175	12.7823
pink	Cecr2	0.65324	0.238464	-0.151515	0.676065	-0.660606	0.0375884	9.48474	9.85527	9.60376	9.50369	9.43331	9.7028	9.43898	9.36023	8.80909	9.90106
pink	Rad21	0.649232	0.174928	0.00606061	0.986743	-0.660606	0.0375884	10.8506	12.9957	10.584	8.54537	9.76081	12.6579	11.6619	9.46649	7.49458	11.138
pink	Camk1g	0.649049	0.276458	-0.0424242	0.907364	-0.660606	0.0375884	12.9667	13.4195	12.5251	12.7049	12.0808	12.7051	12.8884	12.5538	12.0203	13.3496
pink	Foxp4	0.638389	0.109195	0.10303	0.776998	-0.660606	0.0375884	9.64559	9.876	8.89522	8.51034	10.1232	9.30998	10.2916	9.89307	9.0495	9.80139
pink	Dscaml1	0.632011	0.14531	-0.212121	0.556306	-0.660606	0.0375884	10.579	11.139	11.1451	10.6494	10.8483	11.0279	10.8197	10.8899	10.2993	11.3465
pink	Map3k4	0.631616	0.0779314	-0.272727	0.445838	-0.660606	0.0375884	12.5716	12.8781	12.7604	12.4799	13.0795	12.1982	13.1287	12.6613	12.5481	12.9214
pink	Grm8	0.628677	0.146491	-0.272727	0.445838	-0.660606	0.0375884	10.8294	11.2076	11.1076	9.90517	10.9939	10.2609	11.5878	11.0204	9.19001	10.6857
pink	Mtss1	0.622519	0.199383	0.0424242	0.907364	-0.660606	0.0375884	13.8222	13.6726	13.51	13.241	13.8649	13.513	14.0494	13.842	13.3096	13.8907
pink	Cand2	0.619324	0.102531	0.115152	0.75142	-0.660606	0.0375884	10.2874	11.2743	9.97576	9.68563	9.6905	10.3044	10.8256	10.2999	10.0268	11.0482
pink	Trim63	0.60905	0.141912	0.0666667	0.854813	-0.660606	0.0375884	9.61436	9.92469	8.9916	8.94257	9.29878	9.54984	9.91988	9.98551	8.42814	9.24591
pink	Wdr1	0.603399	0.135802	-0.115152	0.75142	-0.660606	0.0375884	15.0638	15.2411	15.2237	15.2531	14.9955	14.86	15.3151	14.7796	14.9516	15.562
pink	Sdc3	0.601629	0.141497	-0.272727	0.445838	-0.660606	0.0375884	13.1978	13.3073	13.1037	12.5584	13.2421	12.8748	13.4722	13.0126	12.7763	13.2805
pink	Usp54	0.596193	0.163456	-0.0545455	0.881036	-0.660606	0.0375884	14.4665	14.8245	14.1059	14.3878	14.317	14.2528	14.3717	14.2505	14.1275	14.2569
pink	Tmem150c	0.593384	0.0676358	-0.2	0.579584	-0.660606	0.0375884	14.2719	14.3177	14.0436	14.1906	13.8026	14.0065	14.1633	14.0881	13.7564	14.3349
pink	Wscd1	0.585734	0.0474338	-0.224242	0.533401	-0.660606	0.0375884	13.4377	14.2273	13.6862	13.3071	12.7539	13.3843	14.01	13.6813	13.4143	13.7802
pink	Vat1	0.580836	0.0860746	0.0545455	0.881036	-0.660606	0.0375884	13.883	13.9365	13.9288	13.9608	13.5582	13.6779	14.1484	13.9024	13.6981	14.3192
pink	Atp2b4	0.578261	0.104617	-0.175758	0.627188	-0.660606	0.0375884	14.2836	14.9899	14.806	14.2831	14.6451	14.5344	14.9256	14.6998	14.1074	14.8834
pink	Usp6nl	0.572756	0.0687267	-0.236364	0.510885	-0.660606	0.0375884	13.6289	14.0464	13.8065	13.6842	13.124	13.7203	13.395	13.2073	13.078	13.5244
pink	Ndst3	0.570711	0.0852374	0.0424242	0.907364	-0.660606	0.0375884	10.6476	11.0544	11.0248	11.2338	11.1568	10.9562	11.0609	9.55637	9.39102	11.4059
pink	Nrip3	0.565285	0.122001	-0.00606061	0.986743	-0.660606	0.0375884	14.48	15.3065	15.1084	14.7683	15.4346	14.7899	15.4311	14.5262	14.7185	15.1247
pink	LOC690918	0.563309	0.154644	-0.00606061	0.986743	-0.660606	0.0375884	7.11684	9.93262	7.54715	3.65994	8.56197	7.18118	10.1029	9.05262	6.85692	8.26068
pink	Sept4	0.562902	0.0599048	-0.260606	0.467089	-0.660606	0.0375884	15.4408	15.5393	15.4124	15.57	14.8535	14.8666	15.3899	15.1811	14.9643	15.1016
pink	Wdhd1	0.553618	0.0299323	-0.187879	0.603218	-0.660606	0.0375884	9.76956	10.469	10.5548	10.0747	10.1712	10.39	10.429	9.74346	9.52088	10.2001
pink	Negr1	0.550483	0.0899984	0.030303	0.933773	-0.660606	0.0375884	16.9038	17.1972	16.8147	16.8801	17.261	16.8958	16.9631	16.8316	16.8911	16.8732
pink	St18	0.544461	0.0663127	-0.175758	0.627188	-0.660606	0.0375884	12.1844	12.3476	11.3845	10.9887	10.6074	11.5509	11.5318	12.1348	10.875	12.0677
pink	Rhov	0.544233	0.132232	-0.10303	0.776998	-0.660606	0.0375884	12.1566	12.887	12.9695	12.302	12.9567	12.96	12.6119	12.3971	12.2791	12.7929
pink	Gpc3	0.543748	0.0441269	-0.0909091	0.802772	-0.660606	0.0375884	12.0899	12.6698	11.7776	12.0278	12.2478	11.5201	13.4525	12.5419	11.5775	12.0461
pink	Nanos2	0.538103	0.0306959	-0.163636	0.651477	-0.660606	0.0375884	6.07714	8.19101	9.21451	7.42355	4.22433	6.15295	7.98658	5.69084	6.73323	6.90939
pink	Hspa13	0.531425	0.0931175	-0.2	0.579584	-0.660606	0.0375884	14.5814	14.4527	14.195	14.3342	14.3817	14.3105	14.3427	14.5982	14.1697	14.4362
pink	Slc27a2	0.516175	0.243143	0.139394	0.700932	-0.660606	0.0375884	5.78963	5.98962	6.61194	6.4407	6.8188	8.19026	5.44653	7.57107	5.76261	7.84726
pink	Mbnl3	0.510926	0.0586851	-0.0545455	0.881036	-0.660606	0.0375884	7.33993	6.04469	4.05867	3.73101	3.80603	6.53485	5.41425	5.74193	3.19952	3.44203
pink	Rnf180	0.507765	0.020992	-0.0787879	0.828717	-0.660606	0.0375884	14.5133	14.5084	14.1463	14.1207	14.342	14.4021	14.44	14.3574	14.2212	14.1315
pink	Nipal4	0.503022	0.0679723	-0.733333	0.0158006	-0.660606	0.0375884	10.3808	10.8401	11.0528	8.78209	10.3999	10.1157	9.38129	9.356	9.50981	10.8659
pink	Abca5	0.498597	0.0519388	-0.115152	0.75142	-0.660606	0.0375884	12.6884	12.6999	12.1419	12.043	12.2642	12.4408	12.6344	12.2198	12.3647	12.7573
pink	RGD1562638	0.493138	0.0465724	0.0545455	0.881036	-0.660606	0.0375884	5.51171	7.16025	7.3777	4.99205	4.74921	8.02658	5.54949	6.24036	4.39979	3.74645
pink	Gns	0.492927	0.0228112	-0.0909091	0.802772	-0.660606	0.0375884	14.2187	14.7676	14.5488	13.8987	14.0256	14.4273	14.6136	14.4007	14.3251	14.5205
pink	Tecta	0.492198	0.0481857	-0.684848	0.0288828	-0.660606	0.0375884	8.95112	10.0724	9.21897	8.57389	9.48892	8.23692	8.94341	8.96548	9.0651	9.64731
pink	Neurod4	0.491094	0.0501084	-0.478788	0.161523	-0.660606	0.0375884	6.68705	7.29604	6.97743	6.11738	8.08181	6.49735	7.72594	6.56929	6.51381	6.67795
pink	Rassf4	0.490811	0.0952633	-0.418182	0.229113	-0.660606	0.0375884	9.00253	8.38867	6.9384	6.93531	5.7185	5.90296	7.00206	5.7615	7.37802	7.92284
pink	Cldn1	0.487608	0.0551346	-0.454545	0.186905	-0.660606	0.0375884	5.05825	7.12404	9.28254	4.31261	5.00963	6.53723	4.74801	3.7179	6.14656	5.28961
pink	Spetex-2B	0.486377	0.0637055	0.224242	0.533401	-0.660606	0.0375884	7.64368	7.46118	7.43472	8.59482	7.18696	8.43934	6.59967	7.65953	0.671679	8.55208
pink	Parm1	0.486374	0.19826	-0.212121	0.556306	-0.660606	0.0375884	12.8834	13.4736	12.5754	12.6578	12.8298	12.5465	13.0611	12.2444	11.1422	11.8262
pink	Olr1739	0.48578	0.205069	-0.648485	0.0425401	-0.660606	0.0375884	6.38964	8.86129	9.67802	0.416869	8.96724	6.9988	4.81249	5.25212	6.06278	5.93945
pink	Tnni3k_dup1	0.484661	0.0356152	0.139394	0.700932	-0.660606	0.0375884	3.61109	5.08901	5.37754	5.26985	5.90992	3.8199	6.54604	6.10156	0.375079	5.37567
pink	Fgd3	0.484303	0.02847	-0.29697	0.404702	-0.660606	0.0375884	7.77762	8.15943	7.69935	7.48208	7.31144	7.99162	6.64655	7.28501	4.90365	8.44162
pink	Limk1	0.483166	0.0236033	-0.0424242	0.907364	-0.660606	0.0375884	11.6127	12.0745	11.185	11.6159	11.9103	11.2721	11.965	11.1214	11.9669	12.1179
pink	Cenpi	0.478306	0.059692	0.0545455	0.881036	-0.660606	0.0375884	5.2242	6.82968	7.19756	6.31697	5.33659	6.4171	7.53194	3.52573	5.47718	7.14921
pink	Tp73	0.475358	0.0462263	-0.0424242	0.907364	-0.660606	0.0375884	6.70097	5.49755	3.88575	5.25833	3.84811	4.21522	5.00656	5.12576	4.63845	4.66661
pink	Ampd1	0.475282	0.00616274	-0.0787879	0.828717	-0.660606	0.0375884	9.65412	12.2651	9.8866	8.29037	7.93935	11.6126	9.2329	9.96344	9.45644	11.5518
pink	Map2	0.471482	0.0606141	-0.175758	0.627188	-0.660606	0.0375884	18.3085	18.4492	18.3222	18.3352	18.25	18.3303	18.248	18.1969	18.1724	18.4114
pink	Edem2	0.462029	0.0538622	-0.575758	0.0815528	-0.660606	0.0375884	11.0111	10.6251	10.9721	9.6147	10.1003	9.69882	9.81625	11.2327	9.58302	10.4641
pink	Fam101b	0.461815	0.0152331	-0.660606	0.0375884	-0.660606	0.0375884	11.1113	11.9689	12.1675	10.7537	10.7456	10.3588	10.0015	11.8703	11.602	11.6017
pink	Klhl7	0.45436	0.053374	0.224242	0.533401	-0.660606	0.0375884	16.0226	16.1059	15.7502	16.1253	15.5775	15.911	16.1253	15.921	15.6143	16.2559
pink	RGD1306746	0.452433	0.0296326	-0.6	0.066688	-0.660606	0.0375884	11.7588	11.8361	11.8966	11.4293	11.5889	11.2475	11.6751	11.8621	11.5537	11.9012
pink	Grp	0.450644	0.050257	-0.660606	0.0375884	-0.660606	0.0375884	14.6948	7.67114	8.93535	5.29795	5.43209	2.44325	8.72724	3.6049	4.70242	11.1456
pink	Basp1	0.449186	0.0345627	0.0181818	0.96024	-0.660606	0.0375884	10.7161	11.2552	10.3618	11.1875	12.2009	10.5222	11.6983	9.6448	9.61019	10.9323
pink	Pzp	0.447719	0.0748905	-0.2	0.579584	-0.660606	0.0375884	5.98472	7.20432	7.18269	6.4934	7.22698	6.3123	6.23271	6.10575	5.27969	5.4101
pink	Oxa1l	0.446955	0.0363707	-0.866667	0.00117354	-0.660606	0.0375884	13.8988	13.6804	14.0129	13.3961	13.7042	13.278	13.5489	13.3892	13.3281	13.5881
pink	Frmd3	0.446633	0.0894776	0.115152	0.75142	-0.660606	0.0375884	11.4361	11.786	10.8527	11.1119	11.9758	11.3777	12.2699	10.9554	11.107	11.6027
pink	Narf	0.444427	0.0364219	-0.272727	0.445838	-0.660606	0.0375884	14.2856	14.5279	14.2061	14.0094	13.9357	14.2933	13.7155	14.1488	13.6311	13.9251
pink	Mapk8ip3	0.444201	0.0194056	-0.733333	0.0158006	-0.660606	0.0375884	11.9148	12.3666	12.0165	11.5693	12.9131	10.7374	10.9893	11.1169	11.1513	10.8033
pink	Terf2ip	0.441854	0.0217725	-0.139394	0.700932	-0.660606	0.0375884	15.3118	15.6885	15.7614	15.6735	15.4326	15.6427	15.4717	15.5916	15.4728	15.7448
pink	Slc24a5	0.437877	0.0568827	-0.430303	0.214492	-0.660606	0.0375884	8.44706	11.9875	9.42733	7.73898	8.20492	8.09896	9.89707	7.73621	7.89242	11.4606
pink	Tbr1	0.434207	0.0250927	0.272727	0.445838	-0.660606	0.0375884	5.80258	8.25665	7.87935	7.6043	5.66671	8.06956	8.65465	6.30767	4.0498	6.90565
pink	Kctd3	0.434155	0.0440691	-0.224242	0.533401	-0.660606	0.0375884	7.66443	7.60032	8.22094	8.85158	9.59857	8.13388	6.9125	7.5832	5.94585	7.48827
pink	Gprasp1	0.433632	0.425087	-0.418182	0.229113	-0.660606	0.0375884	17.5512	18.0038	17.4773	15.0269	17.506	16.1596	17.848	17.4153	17.3389	17.6716
pink	Slc6a7	0.432413	0.0461298	0.284848	0.425038	-0.660606	0.0375884	6.28954	8.8832	5.19406	6.29417	7.20227	7.25915	8.70239	5.97064	6.25488	8.14232
pink	Prkar1b	0.431968	0.0265129	-0.272727	0.445838	-0.660606	0.0375884	16.0052	15.9327	15.8017	15.8244	15.9106	15.5691	15.9957	15.9261	15.7887	16.0354
pink	Rassf6	0.431847	0.0607943	0.151515	0.676065	-0.660606	0.0375884	7.12647	7.01425	3.44682	0.291506	3.77106	6.56387	8.46061	6.25795	3.86775	5.00532
pink	Olr1733	0.431678	0.328341	-0.6	0.066688	-0.660606	0.0375884	6.53897	8.62608	9.50298	7.36016	8.76066	7.25594	5.09493	6.50606	6.28875	7.58122
pink	Fyb	0.431222	0.0151073	-0.0787879	0.828717	-0.660606	0.0375884	9.15489	9.46052	9.64462	9.38719	11.3144	9.56298	9.98867	8.57853	8.76578	10.0161
pink	Olr1742	0.430377	0.284615	-0.527273	0.117308	-0.660606	0.0375884	6.21233	8.59702	9.60769	6.71219	8.66663	7.25465	4.57159	6.78746	5.96868	7.33666
pink	LOC302022	0.429999	0.0468057	-0.272727	0.445838	-0.660606	0.0375884	11.6134	11.8387	12.1635	11.3766	9.60128	11.9022	10.5743	10.7529	8.65422	10.9991
pink	Zfp275	0.428768	0.0506645	-0.333333	0.346594	-0.660606	0.0375884	12.8607	12.8167	12.6923	12.3357	13.2568	12.6894	12.8822	12.5361	12.5358	13.02
pink	Olr1722	0.427734	0.0263308	-0.587879	0.0738777	-0.660606	0.0375884	4.63877	7.738	8.65843	6.84247	8.5745	2.56335	4.53651	6.48282	2.41363	6.4369
pink	Cntn2	0.424221	0.0325007	-0.406061	0.244282	-0.660606	0.0375884	10.7092	11.2786	10.1831	9.87696	11.4577	10.1291	10.8519	10.1405	9.98052	10.1019
pink	LOC498231	0.421755	0.19326	-0.466667	0.173939	-0.660606	0.0375884	10.559	11.2651	9.54287	8.70994	10.1616	9.048	9.91866	4.83642	8.92765	5.95453
pink	Ndc80	0.420938	0.0211361	-0.454545	0.186905	-0.660606	0.0375884	9.37081	10.5283	9.02035	5.7477	5.43824	8.61017	8.33452	6.91093	8.43981	9.48961
pink	Sin3a	0.418258	0.053653	-0.187879	0.603218	-0.660606	0.0375884	12.584	13.7685	13.4074	12.5065	13.4581	12.8958	13.6239	12.3135	12.7787	13.4367
pink	Adpgk	0.416658	0.0134075	0.321212	0.365468	-0.660606	0.0375884	11.5803	12.419	12.0037	12.6793	12.1119	12.0657	12.8475	11.8115	10.5361	11.3578
pink	Tram1	0.410875	0.0527889	-0.10303	0.776998	-0.660606	0.0375884	17.437	17.6624	17.7454	17.2411	17.3501	17.5011	17.7743	17.4045	17.1307	17.3998
pink	Ndufs7	0.409943	0.0137961	-0.69697	0.0250967	-0.660606	0.0375884	13.7697	14.1724	14.0041	13.2407	14.0837	13.0236	13.5861	12.6925	13.6843	14.2024
pink	Arhgap24	0.404135	0.0698028	-0.0545455	0.881036	-0.660606	0.0375884	12.1933	12.9398	10.5249	10.2094	10.0256	10.3501	13.7007	12.0109	9.70519	12.9796
pink	Htr1a	0.403853	0.024985	-0.0909091	0.802772	-0.660606	0.0375884	2.37746	7.70654	6.0422	6.55662	6.04581	5.89386	3.6462	6.41589	4.19658	7.01099
pink	Sox10	0.403157	0.0463854	-0.490909	0.149656	-0.660606	0.0375884	11.8948	11.7752	11.1459	11.2769	12.6293	10.3999	11.7386	9.30974	11.068	11.8421
pink	Zdhhc9	0.402136	0.0322126	0.0787879	0.828717	-0.660606	0.0375884	14.693	15.1035	14.68	14.465	14.328	14.645	15.118	14.843	14.8005	14.7536
pink	Plagl1	0.401094	0.0211916	-0.345455	0.328227	-0.660606	0.0375884	12.9553	14.2743	12.8457	12.9156	13.7615	12.6354	13.044	12.1204	12.3154	12.6756
pink	Letm2	0.400273	0.0463567	-0.490909	0.149656	-0.660606	0.0375884	13.5165	13.3639	12.9225	12.5223	12.5568	12.5405	13.1193	13.1294	13.262	13.4349
pink	Vwc2l	0.398336	0.145898	-0.0787879	0.828717	-0.660606	0.0375884	12.9413	14.013	13.9942	13.1984	11.4732	12.9293	14.1019	13.3324	13.0497	13.7175
pink	Kdelc2	0.396519	0.0129918	-0.248485	0.488776	-0.660606	0.0375884	11.7638	11.9519	11.5247	11.9241	11.2385	11.3229	11.4435	11.5851	11.2791	11.6943
pink	RGD1559502	0.395117	0.0106587	-0.151515	0.676065	-0.660606	0.0375884	9.42941	9.83143	9.52035	8.59551	8.85901	8.89195	10.1081	8.97208	9.65627	9.59163
pink	Phf19	0.392041	0.052177	-0.030303	0.933773	-0.660606	0.0375884	7.53304	4.92911	6.00884	3.79868	7.27538	6.69725	6.55808	6.5734	6.00072	6.11834
pink	Tbc1d9b	0.39122	0.0915393	-0.272727	0.445838	-0.660606	0.0375884	12.4521	12.8126	12.2259	12.1968	12.4217	12.2864	12.0877	12.7583	12.5492	11.9048
pink	Mrps15	0.389895	0.0501296	-0.115152	0.75142	-0.660606	0.0375884	13.5414	14.268	13.8012	13.449	12.759	13.6021	14.1457	13.4955	13.626	13.881
pink	Gprc5b	0.386857	0.0186359	0.187879	0.603218	-0.660606	0.0375884	14.1702	14.2438	14.1335	14.602	14.1116	14.3153	14.1343	13.9109	14.1113	14.6017
pink	Zfp217	0.386362	0.0242066	-0.175758	0.627188	-0.660606	0.0375884	9.47408	8.35037	7.19635	7.7297	9.10964	8.24417	8.44157	6.46906	6.90793	8.13893
pink	Pcnp	0.381375	0.0313201	-0.212121	0.556306	-0.660606	0.0375884	16.3069	16.2657	16.3274	16.2746	15.4265	16.3113	15.8776	15.9126	15.5906	16.2821
pink	Rab23	0.381055	0.0416554	-0.369697	0.29305	-0.660606	0.0375884	12.5249	12.0907	11.9015	9.69744	10.8107	12.1029	10.5937	11.4892	11.2894	13.2623
pink	Slc9a5	0.380289	0.0179848	-0.515152	0.127553	-0.660606	0.0375884	6.64049	8.22	10.2474	0.681969	10.5529	3.22527	8.96863	6.52323	6.97063	6.70187
pink	Pfdn1	0.37851	0.0181384	-0.272727	0.445838	-0.660606	0.0375884	13.5484	13.4764	13.9018	13.2837	13.5855	13.504	13.6513	13.7192	13.4871	13.9004
pink	Fhl1	0.376056	0.0905869	0.0666667	0.854813	-0.660606	0.0375884	14.9221	14.7718	14.9684	14.7286	15.1468	14.9524	15.215	14.926	14.6064	14.9522
pink	Vnn1	0.375981	0.0129317	-0.175758	0.627188	-0.660606	0.0375884	3.827	4.7569	2.97718	2.87097	3.58866	2.873	4.43749	4.14278	4.72421	3.19484
pink	Htr7	0.375806	0.00881559	-0.490909	0.149656	-0.660606	0.0375884	7.97976	5.51184	5.8065	4.21948	8.26364	1.67837	7.37126	4.33334	6.78493	5.62357
pink	Col6a3	0.373475	0.00962276	-0.0181818	0.96024	-0.660606	0.0375884	7.26805	7.75099	7.7824	7.95414	7.70503	6.71889	7.8434	6.78668	6.48008	7.7846
pink	Mrp63	0.372395	0.00774002	0.0181818	0.96024	-0.660606	0.0375884	16.1375	16.355	16.1452	16.6362	16.4295	16.1449	16.3302	16.076	15.4386	16.0255
pink	Tmprss8	0.368835	0.0177861	-0.50303	0.138334	-0.660606	0.0375884	7.61608	7.97353	8.39228	7.65127	8.16374	7.12685	5.60343	3.62855	4.07924	3.45698
pink	Acsf2	0.364694	0.0243776	-0.163636	0.651477	-0.660606	0.0375884	14.3167	14.5276	14.2664	14.415	15.0383	14.0788	14.6566	14.1945	13.6648	14.4785
pink	Ifit2	0.364629	0.0199817	-0.187879	0.603218	-0.660606	0.0375884	11.004	11.5951	10.9411	11.3142	11.4173	10.1778	11.3536	11.1946	10.7313	10.9325
pink	Kcnh8	0.361849	0.0188307	-0.515152	0.127553	-0.660606	0.0375884	7.56505	7.55829	7.36709	6.87793	7.818	6.893	6.15842	5.1999	5.04994	5.46088
pink	Hsf4	0.361189	0.0157173	-0.224242	0.533401	-0.660606	0.0375884	10.7036	4.21308	5.95288	0.406354	5.09344	0.266659	8.69237	8.16862	6.87851	7.98127
pink	Lbr	0.360606	0.0162535	-0.6	0.066688	-0.660606	0.0375884	12.2365	12.1739	11.9959	12.0326	12.1982	11.467	11.9545	12.0809	12.0655	12.2197
pink	Btnl5	0.358809	0.0449923	0.0181818	0.96024	-0.660606	0.0375884	7.91341	6.85233	5.64505	6.25397	4.14111	6.7312	6.53145	6.92526	3.6917	4.844
pink	Anapc10	0.356426	0.0400588	-0.418182	0.229113	-0.660606	0.0375884	11.9753	12.4615	12.5539	10.9084	10.2165	11.4653	11.9325	11.9263	10.2364	11.0511
pink	Pcbp4	0.349876	0.0675	-0.333333	0.346594	-0.660606	0.0375884	13.6001	14.3958	13.63	13.0225	11.7085	12.5233	13.2711	12.1414	11.863	11.3789
pink	Slc24a6	0.348751	0.00561315	-0.830303	0.00294023	-0.660606	0.0375884	7.2072	7.84246	9.69063	3.38987	7.34893	6.73746	4.53785	6.66539	7.10747	7.72631
pink	Spef2	0.348078	0.0240179	-0.284848	0.425038	-0.660606	0.0375884	4.3054	8.13517	5.77716	3.30894	5.65826	4.84269	5.25663	6.71952	7.47435	5.84424
pink	Ctf1	0.341467	0.0270025	-0.381818	0.276255	-0.660606	0.0375884	10.6374	11.7552	10.7918	10.5271	11.571	10.3716	11.0251	10.1912	11.2911	10.9337
pink	LOC100233177	0.339451	0.0418696	-0.369697	0.29305	-0.660606	0.0375884	12.0497	12.1009	11.8407	11.7215	10.1194	11.7253	11.2653	11.8059	10.3898	10.7846
pink	Lsp1	0.338755	0.0116016	-0.0181818	0.96024	-0.660606	0.0375884	6.24656	7.86686	4.26645	7.21705	8.38899	3.92271	8.76499	4.36209	5.0739	4.93071
pink	Shd	0.337612	0.0879662	0.0666667	0.854813	-0.660606	0.0375884	8.50785	10.1948	9.81433	8.87892	8.21696	11.4251	8.80645	6.69913	8.21158	11.1533
pink	Tspan11	0.335196	0.0113607	0.00606061	0.986743	-0.660606	0.0375884	6.99916	6.5795	5.81611	6.23496	5.99231	6.4052	6.10049	5.57944	6.28397	6.09679
pink	Lamp1	0.332558	0.00935899	0.0787879	0.828717	-0.660606	0.0375884	16.5198	16.6399	16.5391	16.7267	16.7022	16.5137	16.5664	16.6452	16.6503	16.5851
pink	Thnsl1	0.323828	0.0159112	-0.139394	0.700932	-0.660606	0.0375884	12.05	12.7432	12.954	12.1743	12.2102	12.3734	12.3543	12.5321	11.8582	11.9931
pink	Slamf8	0.320177	0.0160505	0.00606061	0.986743	-0.660606	0.0375884	2.32217	7.13687	7.44389	3.47322	7.50725	8.01582	5.21301	3.70799	4.77873	5.58104
pink	Calcr	0.319027	0.326593	-0.333333	0.346594	-0.660606	0.0375884	11.2369	14.2549	14.5475	12.8414	12.9451	11.4758	12.9353	12.6059	10.6594	12.1222
pink	Zcchc9	0.315862	0.0779082	-0.29697	0.404702	-0.660606	0.0375884	15.6543	16.5378	15.6073	6.16541	9.6029	15.7444	13.8208	7.95468	14.837	11.3064
pink	Lsm12	0.309908	0.0322464	-0.575758	0.0815528	-0.660606	0.0375884	15.1483	14.9445	14.3505	14.3433	15.2932	14.3152	14.0647	14.3437	13.3837	12.4342
pink	Map3k1	0.303423	0.0233681	-0.636364	0.0479117	-0.660606	0.0375884	10.5094	11.3906	10.3892	10.1484	9.41564	9.81099	10.2102	10.2956	10.378	10.4313
pink	Trpv1	0.297473	0.0174651	-0.127273	0.726057	-0.660606	0.0375884	6.92393	8.61345	7.94585	8.34274	6.83456	7.33475	7.65094	5.89478	5.81086	8.77466
pink	P2ry4	0.296627	0.0272499	0.0181818	0.96024	-0.660606	0.0375884	8.04373	8.97199	9.02874	6.08767	8.55047	8.37975	10.8688	9.0315	8.359	7.75929
pink	Mavs	0.293143	0.0268336	-0.551515	0.0984012	-0.660606	0.0375884	10.8372	9.61903	9.41868	8.26624	9.62826	8.38443	9.50756	8.10861	8.77961	12.5047
pink	Gtf2a1	0.288292	0.00476224	-0.0181818	0.96024	-0.660606	0.0375884	17.0366	17.4325	17.0363	16.9825	16.7464	17.1886	17.0226	17.2539	16.9558	17.0608
pink	RGD1562608_dup1	0.287346	0.034306	-0.163636	0.651477	-0.660606	0.0375884	15.0768	15.2644	15.5701	14.7963	15.3121	15.0369	15.9438	15.372	15.2207	15.7622
pink	RGD1305721	0.285763	0.0322485	-0.6	0.066688	-0.660606	0.0375884	8.69988	9.03926	10.1639	5.11941	8.32633	7.74831	7.62576	8.7985	6.97222	6.04566
pink	Nub1	0.275016	0.0406884	-0.393939	0.259998	-0.660606	0.0375884	15.2355	15.2263	15.0169	14.8628	15.2242	15.0677	15.0949	14.5468	15.0791	15.4824
pink	Slc39a12	0.273681	0.0226776	0.236364	0.510885	-0.660606	0.0375884	7.0395	9.74888	7.28709	7.09325	10.7083	8.24378	10.1636	8.22034	8.62705	7.08512
pink	Fgfr1	0.269664	0.0114111	-0.175758	0.627188	-0.660606	0.0375884	11.1171	11.3673	11.9364	11.5973	11.9057	11.3906	11.7634	11.0864	11.5931	11.9177
pink	Foxred2	0.250645	0.0178923	0.236364	0.510885	-0.660606	0.0375884	8.54188	8.03929	9.45123	8.57034	8.21523	8.64086	9.86902	9.3371	7.60104	8.92266
pink	Slc5a3	0.238837	0.0691835	-0.466667	0.173939	-0.660606	0.0375884	13.6236	13.667	13.3767	12.9868	12.4762	13.2307	13.0691	12.8261	13.3294	13.8327
pink	Clstn3	0.231403	0.0324097	0.127273	0.726057	-0.660606	0.0375884	14.9528	15.3393	14.1512	14.7474	15.4251	14.8945	15.7294	15.2007	15.3169	15.3706
pink	Gpnmb	0.227681	0.0494247	-0.793939	0.00609992	-0.660606	0.0375884	12.5989	12.2823	11.9481	9.78688	11.1189	9.51077	10.7303	11.4131	9.81794	10.1333
pink	Ankrd34b	0.202836	0.035358	-0.224242	0.533401	-0.660606	0.0375884	13.5714	13.3068	13.1018	13.1853	13.4603	12.7303	13.7929	11.926	12.1135	13.2458
pink	Rad52	0.19266	0.0469114	-0.0545455	0.881036	-0.660606	0.0375884	12.8257	13.1397	12.6096	12.92	10.9589	12.6673	12.7708	12.6861	12.8204	13.1029
pink	RT1-M5	0.188025	0.0718551	-0.115152	0.75142	-0.660606	0.0375884	12.935	15.5282	12.193	14.5493	14.9596	12.0852	15.4467	10.962	11.6452	9.43979
pink	Krt77	0.185912	0.031115	-0.357576	0.310376	-0.660606	0.0375884	13.2917	13.1831	13.0345	13.3762	14.3906	11.7411	11.8801	12.056	11.1877	8.8132
pink	Btnl7	0.165561	0.0236539	-0.175758	0.627188	-0.660606	0.0375884	8.16568	6.73646	6.34199	6.02025	5.76943	6.76135	4.59361	6.75655	2.90032	8.25059
pink	Sec16b	0.158851	0.0401345	-0.309091	0.384841	-0.660606	0.0375884	6.24318	8.15163	7.97456	7.41725	7.80199	7.098	7.26668	7.38182	7.22079	4.99171
pink	Zbtb33	0.131106	0.0321382	-0.0909091	0.802772	-0.660606	0.0375884	12.93	16.115	15.2761	14.9886	13.0448	13.8483	14.428	14.3364	14.6723	11.2494
pink	Rps6ka1	0.0153141	0.0972256	-0.224242	0.533401	-0.660606	0.0375884	10.8039	9.38612	10.0108	7.89593	7.62557	8.58761	10.7744	9.8686	7.86567	11.4202
pink	Uts2d	0.00251925	0.0254608	0.0181818	0.96024	-0.660606	0.0375884	8.35885	15.3527	15.95	5.6158	12.1278	15.9504	11.3624	12.5065	15.9947	10.5351
pink	Slc3a2	-0.0466422	0.0349027	-0.454545	0.186905	-0.660606	0.0375884	14.3194	14.3002	14.2493	14.0605	14.7577	13.8352	14.253	14.1747	13.4994	12.9139
pink	Lhx1	-0.17502	0.035998	-0.175758	0.627188	-0.660606	0.0375884	14.8435	12.9564	15.1726	15.1797	15.4752	14.4608	14.8153	13.9769	14.2819	15.3548
coral2	Msmo1	0.783762	1	0.660606	0.0375884	0.648485	0.0425401	14.6213	14.1158	14.2588	14.3587	13.3442	14.9544	15.0465	14.9585	14.269	14.7121
coral2	Golph3l_dup1	0.758971	0.164733	0.830303	0.00294023	0.648485	0.0425401	12.7723	12.9172	13.0034	13.7744	11.4033	14.4748	14.4036	14.0323	13.4697	13.7778
coral2	Bach1	0.707281	0.246676	0.551515	0.0984012	0.648485	0.0425401	9.90211	9.86833	9.0345	9.46157	8.75772	10.5669	10.0916	10.6441	10.464	9.86243
coral2	Klhl9	0.699622	0.457693	0.745455	0.0133301	0.648485	0.0425401	14.7271	14.7627	14.7877	14.8973	14.6626	15.0988	15.0271	14.9136	15.0355	14.9332
coral2	Tmem126a	0.689039	0.343967	0.660606	0.0375884	0.648485	0.0425401	11.854	11.0119	10.6453	11.514	11.8787	12.0157	11.9455	11.9886	11.6588	10.9768
coral2	Eif2ak2	0.639033	0.360236	0.781818	0.00754701	0.648485	0.0425401	12.7229	13.1409	13.0683	13.3704	13.2206	13.4881	14.1663	13.7327	13.4617	12.698
coral2	Akr1b1	0.6342	0.331381	0.551515	0.0984012	0.648485	0.0425401	15.0123	14.7853	14.9503	14.8261	14.6986	15.0753	15.2253	15.127	14.9834	15.0199
coral2	Ptrh2	0.601851	0.391966	0.69697	0.0250967	0.648485	0.0425401	14.5016	13.9442	13.1925	14.2566	13.5426	14.7227	15.1596	14.4644	14.5312	13.5622
coral2	B4galt6	0.557367	0.30564	0.612121	0.0599721	0.648485	0.0425401	14.5471	14.5631	14.4226	14.3636	14.4303	14.8138	14.7948	14.7023	14.7421	14.6472
coral2	Yaf2	0.556393	0.179419	0.684848	0.0288828	0.648485	0.0425401	14.4272	14.4196	14.0575	15.1716	14.8129	14.6639	14.8855	14.8826	14.6747	14.1963
coral2	Cth	0.539647	0.133053	0.842424	0.00222003	0.648485	0.0425401	9.6606	9.69139	9.90152	10.9072	8.92797	11.1625	11.6004	10.1961	10.5726	10.2928
coral2	Plekha3	0.7414	0.563026	0.236364	0.510885	0.648485	0.0425401	13.5442	12.9773	13.3806	13.245	13.1555	13.3523	13.88	14.0885	13.3948	13.0292
coral2	RGD1565411	0.708633	0.135751	0.527273	0.117308	0.648485	0.0425401	15.7311	13.0439	13.9806	12.8828	12.728	16.6311	17.0676	16.0525	14.3001	15.7798
coral2	Atp6v0a1	0.691871	0.542308	0.224242	0.533401	0.648485	0.0425401	13.3512	13.2659	13.1633	13.076	12.7847	13.2498	13.9034	13.6966	13.821	13.1624
coral2	Taf9b	0.668401	0.260398	0.393939	0.259998	0.648485	0.0425401	15.0186	15.0926	15.128	15.005	15.0334	15.3943	15.3185	15.6216	15.3867	14.9627
coral2	Pop7	0.664805	0.188029	0.272727	0.445838	0.648485	0.0425401	12.7419	12.3241	13.4247	12.7792	12.651	13.0604	13.4184	13.4966	12.9535	13.302
coral2	Ak4	0.616303	0.440307	0.393939	0.259998	0.648485	0.0425401	13.0781	13.6097	12.9909	12.8903	13.2515	13.4436	13.7881	13.7088	14.0637	13.2978
coral2	Pdha1	0.551245	0.374675	0.224242	0.533401	0.648485	0.0425401	16.4329	16.4949	16.2908	16.0683	16.423	16.4269	16.6371	16.6079	16.5495	16.2668
coral2	Bag1	0.536151	0.109187	0.2	0.579584	0.648485	0.0425401	14.3763	14.4194	14.5018	14.1856	14.4547	14.4534	14.8395	14.5537	14.5122	14.4985
coral2	Dus4l	0.516644	0.121352	0.527273	0.117308	0.648485	0.0425401	9.77655	9.37054	9.9815	10.2627	8.3496	10.1524	9.92806	11.1314	9.79148	9.5062
coral2	Fundc2	0.515103	0.165628	0.333333	0.346594	0.648485	0.0425401	14.0625	13.7986	13.7603	13.6337	14.375	14.2822	14.5158	14.3725	13.9792	14.3599
coral2	Rars2	0.490422	0.388702	0.2	0.579584	0.648485	0.0425401	10.5026	11.1758	10.5307	10.7995	9.88498	10.194	11.381	10.6722	11.6967	9.76832
coral2	Ica1	0.47939	0.183306	0.212121	0.556306	0.648485	0.0425401	13.0739	13.3391	13.5421	13.175	12.8757	13.5344	13.392	13.3575	13.2195	13.3178
coral2	Perp	0.464098	0.635176	0.951515	2.27985e-05	0.648485	0.0425401	11.3509	12.0217	11.4192	13.6125	12.929	14.0796	13.9482	13.3226	13.1854	13.4649
coral2	Acn9	0.444498	0.243632	0.660606	0.0375884	0.648485	0.0425401	14.3117	13.7999	13.291	14.6988	15.0616	15.1356	15.5701	13.5323	14.6424	14.7153
coral2	RGD1308470	0.435316	0.101142	0.660606	0.0375884	0.648485	0.0425401	12.5487	12.3532	11.8666	12.6935	10.9299	12.5581	13.2089	12.4129	12.0426	12.4822
coral2	Tmem86a	0.43408	0.40647	0.781818	0.00754701	0.648485	0.0425401	7.92533	7.59394	7.855	8.46537	8.37171	9.19147	11.6453	9.05802	8.70534	9.2708
coral2	Ccdc77	0.433224	0.459696	0.769697	0.00922195	0.648485	0.0425401	8.26814	9.2392	9.8315	11.0439	11.3195	12.1883	12.1433	11.0158	11.7513	11.1555
coral2	Emilin3	0.406861	0.195547	0.127273	0.726057	0.648485	0.0425401	8.81176	8.2908	2.86229	8.69617	5.58569	7.54235	8.13581	10.1314	9.32542	8.78774
coral2	Pglyrp1	0.390736	0.324878	0.430303	0.214492	0.648485	0.0425401	5.40613	9.40679	8.72697	9.51737	8.6982	7.72871	11.1798	9.51583	10.6224	6.93444
coral2	Vps53	0.386054	0.203112	0.624242	0.0537178	0.648485	0.0425401	7.00682	10.2696	7.85063	8.96292	4.24516	10.3441	10.5701	10.724	8.07141	6.59902
coral2	Slc30a1	0.378123	0.212242	0.50303	0.138334	0.648485	0.0425401	13.9929	14.0207	14.052	14.2494	14.0228	14.2242	14.4092	13.8011	14.0146	14.1528
coral2	Aen	0.370592	0.0765074	0.406061	0.244282	0.648485	0.0425401	11.7482	11.5506	10.5698	10.9956	11.42	11.6112	12.1445	12.8581	11.7883	11.2457
coral2	Il18	0.356665	0.0298908	0.830303	0.00294023	0.648485	0.0425401	8.40939	8.45013	6.47283	8.5489	4.35985	9.1797	10.0995	8.59514	8.46922	8.63384
coral2	Lancl3	0.326753	0.226149	0.309091	0.384841	0.648485	0.0425401	8.45755	9.12778	7.91563	4.9322	8.57482	9.46985	8.77213	9.10389	8.973	7.45514
coral2	Ceacam10	0.279019	0.0937022	0.660606	0.0375884	0.648485	0.0425401	6.63761	8.31257	6.28379	8.47121	7.77441	10.3884	8.85219	5.29805	7.96883	7.60279
coral2	Arhgdib	0.254134	0.168226	0.478788	0.161523	0.648485	0.0425401	14.3984	14.6345	11.5073	14.1726	14.0596	14.4764	15.2506	14.7034	14.9462	10.6833
coral2	Pa2g4	0.242083	0.0794443	-0.248485	0.488776	0.648485	0.0425401	15.0434	14.5686	15.8226	14.3392	12.7055	14.719	13.4155	17.753	14.7135	14.5078
coral2	St8sia4_dup1	0.239129	0.318253	0.527273	0.117308	0.648485	0.0425401	11.9469	12.9986	12.6682	12.8411	13.1046	13.458	13.9066	12.2925	12.8805	13.0571
coral2	Rsg1	0.115432	0.0465842	-0.0666667	0.854813	0.648485	0.0425401	9.63785	7.82938	8.47491	1.53055	10.6489	8.80321	10.3368	6.79268	10.9693	9.11169
