# Supplementary material for: Protection Genes in Nucleus Accumbens Shell Affect Vulnerability to Nicotine Self-Administration across Isogenic Strains of Adolescent Rat
Source: PLoS One. 2014 Jan 22;9(1):e86214. doi: 10.1371/journal.pone.0086214 (PMC3899218; doi:10.1371/journal.pone.0086214)
Supplement: Table S4 — Enrichment of Gene Ontology Categories for Nicotine Correlated Modules. (XLS) [file pone.0086214.s004.xls]

## Sheet: SupplTable4
Table S4. Enrichment of Gene Ontology Categories for Nicotine Correlated Modules
Category	P Value	Fold Enrichment	Genes
Coral1
GO:0005783~endoplasmic reticulum	0.00664075	3.35992	NCSTN, HYOU1, SGK1, VAC14, GOLT1B, SSR4, HSD17B7, TRAPPC3
GO:0043229~intracellular organelle	0.00686381	1.3661	CPSF3L, POLR2F, BCAT2, RPL14, TCFE2A, DDX28, RAE1, HSD17B7, AATK, SGK1, VAC14, GOLT1B, RXRA, RGD1563438, LOC100125384, ISL1, KAT5, NCSTN, PRELID1, SH3BP4, COG4, HYOU1, GAA, LOC306079, SSR4, TMEM176B, TRAPPC3
GO:0044444~cytoplasmic part	0.0100401	1.55522	SGK1, BCAT2, VAC14, RPL14, GOLT1B, RGD1563438, LOC100125384, KAT5, NCSTN, COG4, PRELID1, HYOU1, SH3BP4, DDX28, MTR, GAA, LOC306079, SSR4, HSD17B7, TRAPPC3, AATK
GO:0003007~heart morphogenesis	0.00860268	20.1726	RXRA, GAA, ISL1
GO:0043231~intracellular membrane-bounded organelle	0.0109498	1.39704	CPSF3L, POLR2F, BCAT2, TCFE2A, DDX28, RAE1, HSD17B7, AATK, SGK1, VAC14, GOLT1B, RXRA, RGD1563438, LOC100125384, ISL1, KAT5, NCSTN, COG4, SH3BP4, HYOU1, PRELID1, GAA, SSR4, TMEM176B, TRAPPC3
GO:0044444~cytoplasmic part	0.0157131	1.4891	SGK1, BCAT2, VAC14, RPL14, GOLT1B, RGD1563438, LOC100125384, KAT5, NCSTN, COG4, PRELID1, HYOU1, SH3BP4, DDX28, MTR, GAA, LOC306079, SSR4, HSD17B7, TRAPPC3, AATK
GO:0048812~neuron projection morphogenesis	0.0137463	7.41981	SGK1, UNC5A, RXRA, ISL1
Coral2
GO:0044249~cellular biosynthetic process	0.00993259	2.40237	CTH, RARS2, AKR1B1, TAF9B, ATP6V0A1, PDHA1, B4GALT6, EIF2AK2, PTRH2, ACN9
GO:0005975~carbohydrate metabolic process	0.0122738	5.15152	AKR1B1, PGLYRP1, PDHA1, B4GALT6, ACN9
GO:0042981~regulation of apoptosis	0.0137226	3.8536	RGD1308470, BAG1, AEN, TAF9B, EIF2AK2, PERP
Darkseagreen4
GO:0043229~intracellular organelle	0.0107591	1.33493	EXO1, PRKCA, PREP, VPS45, FADS1, PASK, MYBPC3, F8, HOXD9, PRMT3, PECR, DUSP18, ST3GAL3, ZFP94, EYA2, NUDT9, HEY2, YIPF3, SLC25A2, PMS2, THOC3, IMP4, DYNC1I2, MRPL44
GO:0007155~cell adhesion	0.020965	4.50287	PCDHB9, PCDHA8, MYBPC3, F8, PCDHA1
GO:0007156~homophilic cell adhesion	0.0256868	11.5824	PCDHB9, PCDHA8, PCDHA1
Lavenderblush2
GO:0044424~intracellular part	0.005409	1.42896	NCBP1, ALKBH7, GRPEL1, UPF2, FILIP1, POLR2J, FGFRL1, HERC2, CYB5B, IDO1, CD63, PTPN12, MRPS2, WDR26, MEOX2, REXO2, TGFA, IMPDH1, MYO5B, DLG2, RBMS1, IL22RA2
GO:0003682~chromatin binding	0.0158486	14.1712	ARID4A, BCL6, SMC1A
Lightsteelblue1
GO:0001654~eye development	0.00885321	9.09173	CRYGS, FSCN2, ALDH1A3, PYGO2
GO:0031974~membrane-enclosed lumen	0.0110151	2.52543	P4HB, PCGF2, ATF3, SPTBN1, PPOX, POLA2, NXF1, MUSTN1, NDUFA10, CTR9
GO:0070013~intracellular organelle lumen	0.0229178	2.42145	P4HB, PCGF2, ATF3, SPTBN1, POLA2, NXF1, MUSTN1, NDUFA10, CTR9
GO:0007423~sensory organ development	0.0388985	5.17415	CRYGS, FSCN2, ALDH1A3, PYGO2
GO:0043010~camera-type eye development	0.045154	8.60028	CRYGS, ALDH1A3, PYGO2
PaleTurquoise
GO:0046328~regulation of JNK cascade	0.00063499	22.9341	HIPK2, GAB1, ZEB2, MAP2K7
GO:0010627~regulation of protein kinase cascade	0.000726088	8.03633	LTBR, HIPK2, GAB1, TFG, ZEB2, MAP2K7
GO:0048008~platelet-derived growth factor receptor signaling pathway	0.00191756	44.5651	ARID5B, MYO1E, GAB1
GO:0043507~positive regulation of JUN kinase activity	0.00191756	44.5651	GAB1, ZEB2, MAP2K7
GO:0010647~positive regulation of cell communication	0.00241751	6.1277	LTBR, GRIK1, HIPK2, GAB1, TFG, ZEB2
GO:0043506~regulation of JUN kinase activity	0.00310283	35.0154	GAB1, ZEB2, MAP2K7
GO:0005524~ATP binding	0.00658541	2.74538	SHPRH, SEPHS1, MYO1E, HIPK2, NADSYN1, ITM2B, CDKL3, MAP2K7, ATP13A4, CLCN5
GO:0032555~purine ribonucleotide binding	0.00924217	2.41477	SHPRH, SEPHS1, MYO1E, HIPK2, NADSYN1, GNL3L, ITM2B, CDKL3, MAP2K7, ATP13A4, CLCN5
GO:0009967~positive regulation of signal transduction	0.00983506	5.73352	LTBR, HIPK2, GAB1, TFG, ZEB2
Palevioletred2
GO:0050680~negative regulation of epithelial cell proliferation	0.00149666	49.3551	CDKN1C, WNT5A, BRCA2
GO:0042127~regulation of cell proliferation	0.0038497	5.19527	CDKN1C, WNT5A, TIPIN, BRCA2, PTPRU, GNL3
GO:0045934~negative regulation of nucleobase, nucleoside, nucleotide and nucleic acid metabolic process	0.00575093	6.3837	CDKN1C, TIPIN, BRCA2, PTPRU, HELLS
GO:0050678~regulation of epithelial cell proliferation	0.00816283	20.8124	CDKN1C, WNT5A, BRCA2
GO:0008285~negative regulation of cell proliferation	0.00890996	8.72439	CDKN1C, WNT5A, BRCA2, PTPRU
GO:0044427~chromosomal part	0.016095	6.97476	ITGB3BP, ING2, TIPIN, HELLS
GO:0031981~nuclear lumen	0.0195527	3.48738	IMP3, ING2, BRCA2, GTF3C5, ARL4A, GNL3
GO:0000785~chromatin	0.0378087	9.18409	ING2, TIPIN, HELLS
GO:0033554~cellular response to stress	0.0336456	5.28266	WNT5A, RHOA, TIPIN, BRCA2
